# Supplementary material for: catena-Poly[[[aqua­(di-2-pyridyl­amine-κ2 N 2,N 2′)manganese(II)]-μ-5-ferrocenyl­benzene-1,3-dicarboxyl­ato-κ3 O 1,O 1′:O 3] methanol monosolvate monohydrate]
Source: Acta Crystallogr Sect E Struct Rep Online. 2011 Jun 25;67(Pt 7):m989–90. doi: 10.1107/S1600536811022781 (PMC3152059; doi:10.1107/S1600536811022781)
Supplement: Supplementary file 1 [file e-67-0m989-sup1.cif]

##############################################################################
#                                                                            #
# This CIF contains the data in a paper accepted for publication in          #
# Acta Crystallographica Section E. It conforms to the requirements of       #
# Notes for Authors for Acta Crystallographica Section E, and has been       #
# peer reviewed under the auspices of the IUCr Commission on Journals.       #
#                                                                            #
# Full details of the Crystallographic Information File format               #
# are given in the paper "The Crystallographic Information File (CIF):       #
# a New Standard Archive File for Crystallography" by S. R. Hall, F. H.      #
# Allen and I. D. Brown [Acta Cryst. (1991), A47, 655-685].                  #
#                                                                            #
# The current version of the core CIF dictionary is obtainable from          #
# ftp://ftp.iucr.org/pub/cif_core.dic.                                       #
#                                                                            #
# Software is freely available for graphical display of the structure(s)     #
# in this CIF. For information consult the CIF software page                 #
# http://www.iucr.org/resources/cif/software.                                #
#                                                                            #
# This file may be used for bona fide research purposes within the           #
# scientific community so long as proper attribution is given to the journal # 
# article from which it was obtained.                                        #
#                                                                            #
##############################################################################
data_I
_audit_creation_method     CrystalClearVersion1.3
_chemical_name_systematic
;
<i>catena</i>-Poly[[[aqua(di-2-pyridylamine-
\k^2^<i>N</i>^2^,<i>N</i>^2'^)manganese(II)]-\m-
5-ferrocenylbenzene-1,3-dicarboxylato-
\k^3^<i>O</i>^1^,<i>O</i>^1'^:<i>O</i>^3^] methanol monosolvate
monohydrate]
;
_chemical_name_common     ?
_chemical_formula_moiety     'C29 H29 Fe Mn N3 O7'
_chemical_formula_sum     'C29 H29 Fe Mn N3 O7'
_chemical_formula_iupac
                  '[Fe Mn (C5 H5) (C13 H7 O4) (C10 H9 N3) (H2 O)], C H4 O, H2 O'
_chemical_formula_weight     642.34
_chemical_melting_point     ?
_symmetry_cell_setting     triclinic
_symmetry_space_group_name_H-M     'P -1'
_symmetry_space_group_name_Hall     '-P 1'
loop_
    _symmetry_equiv_pos_as_xyz
    'x, y, z'
    '-x, -y, -z'
_cell_length_a     9.4550(19)
_cell_length_b     10.174(2)
_cell_length_c     15.153(3)
_cell_angle_alpha     93.03(3)
_cell_angle_beta     99.94(3)
_cell_angle_gamma     94.72(3)
_cell_volume     1427.5(5)
_cell_formula_units_Z     2
_cell_measurement_reflns_used     2530
_cell_measurement_theta_min     2.2
_cell_measurement_theta_max     29.83
_cell_measurement_temperature     173(2)
_exptl_crystal_description     Block
_exptl_crystal_colour     Orange
_exptl_crystal_size_max     0.238
_exptl_crystal_size_mid     0.196
_exptl_crystal_size_min     0.148
_exptl_crystal_density_diffrn     1.494
_exptl_crystal_density_meas     ?
_exptl_crystal_density_method     'not measured'
_exptl_crystal_F_000     662
_exptl_absorpt_coefficient_mu     1.001
_exptl_absorpt_correction_type     multi-scan
_exptl_absorpt_process_details     '(CrystalClear; Rigaku, 2000)'
_exptl_absorpt_correction_T_min     0.798
_exptl_absorpt_correction_T_max     0.866
_exptl_special_details
;
;
_diffrn_ambient_temperature     173(2)
_diffrn_radiation_type     MoK\a
_diffrn_radiation_wavelength     0.71073
_diffrn_radiation_source     'fine-focus sealed tube'
_diffrn_radiation_monochromator     graphite
_diffrn_measurement_device_type     'Rigaku Mercury CCD'
_diffrn_measurement_method     \w
_diffrn_detector_area_resol_mean     ?
_diffrn_reflns_number     8342
_diffrn_reflns_av_R_equivalents     0.0166
_diffrn_reflns_av_sigmaI/netI     0.0340
_diffrn_reflns_theta_min     2.20
_diffrn_reflns_theta_max     26.00
_diffrn_reflns_theta_full     26.00
_diffrn_measured_fraction_theta_max     0.982
_diffrn_measured_fraction_theta_full     0.982
_diffrn_reflns_limit_h_min     -11
_diffrn_reflns_limit_h_max     11
_diffrn_reflns_limit_k_min     -12
_diffrn_reflns_limit_k_max     12
_diffrn_reflns_limit_l_min     -13
_diffrn_reflns_limit_l_max     18
_diffrn_standards_number     ?
_diffrn_standards_interval_count     ?
_diffrn_standards_interval_time     ?
_diffrn_standards_decay_%     ?
_refine_special_details
;
Refinement of <i>F</i>^2^ against ALL reflections. The weighted <i>R</i>-factor
<i>wR</i> and goodness of fit <i>S</i> are based on <i>F</i>^2^, conventional
<i>R</i>-factors <i>R</i> are based on <i>F</i>, with <i>F</i> set to zero for
negative <i>F</i>^2^. The threshold expression of <i>F</i>^2^ >
\s(<i>F</i>^2^) is used only for calculating <i>R</i>-factors(gt) <i>etc</i>.
and is not relevant to the choice of reflections for refinement.
<i>R</i>-factors based on <i>F</i>^2^ are statistically about twice as large
as those based on <i>F</i>, and <i>R</i>- factors based on ALL data will be
even larger.
;
_reflns_number_total     5520
_reflns_number_gt     4259
_reflns_threshold_expression     I>2\s(I)
_refine_ls_structure_factor_coef     Fsqd
_refine_ls_matrix_type     full
_refine_ls_R_factor_all     0.0531
_refine_ls_R_factor_gt     0.0380
_refine_ls_wR_factor_gt     0.0879
_refine_ls_wR_factor_ref     0.0962
_refine_ls_goodness_of_fit_ref     1.032
_refine_ls_restrained_S_all     1.032
_refine_ls_number_reflns     5520
_refine_ls_number_parameters     430
_refine_ls_number_restraints     1
_refine_ls_hydrogen_treatment     mixed
_refine_ls_weighting_scheme     calc
_refine_ls_weighting_details
         'calc w=1/[\s^2^(Fo^2^)+(0.0422P)^2^+0.5123P] where P=(Fo^2^+2Fc^2^)/3'
_atom_sites_solution_hydrogens     geom
_atom_sites_solution_primary     direct
_atom_sites_solution_secondary     difmap
_refine_ls_shift/su_max     0.001
_refine_ls_shift/su_mean     0.000
_refine_diff_density_max     0.455
_refine_diff_density_min     -0.459
_refine_ls_extinction_method     none
_refine_ls_extinction_coef     ?
loop_
    _atom_type_symbol
    _atom_type_description
    _atom_type_scat_dispersion_real
    _atom_type_scat_dispersion_imag
    _atom_type_scat_source
    'C' 'C' 0.0033 0.0016
                         'International Tables Vol C Tables 4.2.6.8 and 6.1.1.4'
    'H' 'H' 0.0000 0.0000
                         'International Tables Vol C Tables 4.2.6.8 and 6.1.1.4'
    'O' 'O' 0.0106 0.0060
                         'International Tables Vol C Tables 4.2.6.8 and 6.1.1.4'
    'N' 'N' 0.0061 0.0033
                         'International Tables Vol C Tables 4.2.6.8 and 6.1.1.4'
    'Mn' 'Mn' 0.3368 0.7283
                         'International Tables Vol C Tables 4.2.6.8 and 6.1.1.4'
    'Fe' 'Fe' 0.3463 0.8444
                         'International Tables Vol C Tables 4.2.6.8 and 6.1.1.4'
_computing_data_collection     'CrystalClear (Rigaku, 2000)'
_computing_cell_refinement     'CrystalClear (Rigaku, 2000)'
_computing_data_reduction     'CrystalClear (Rigaku, 2000)'
_computing_structure_solution     'SHELXS97 (Sheldrick, 2008)'
_computing_structure_refinement     'SHELXS97 (Sheldrick, 2008)'
_computing_molecular_graphics     'SHELXTL (Sheldrick, 2008)'
_computing_publication_material     'SHELXTL (Sheldrick, 2008)'
loop_
    _atom_site_type_symbol
    _atom_site_label
    _atom_site_fract_x
    _atom_site_fract_y
    _atom_site_fract_z
    _atom_site_U_iso_or_equiv
    _atom_site_adp_type
    _atom_site_calc_flag
    _atom_site_refinement_flags
    _atom_site_occupancy
    _atom_site_symmetry_multiplicity
    _atom_site_disorder_assembly
    _atom_site_disorder_group
    Fe Fe1 1.65507(4) -0.26160(4) 0.36749(3) 0.04720(13) Uani d . 1 1 . .
    Mn Mn1 0.96915(4) 0.19655(4) 0.15479(3) 0.03679(12) Uani d . 1 1 . .
    O O1 0.9617(2) -0.05825(18) 0.11693(13) 0.0529(5) Uani d . 1 1 . .
    N N1 0.8703(2) 0.1942(2) 0.27946(14) 0.0463(5) Uani d . 1 1 . .
    C C1 1.8357(6) -0.3356(8) 0.3390(3) 0.110(2) Uani d . 1 1 . .
    H H1 1.899(5) -0.372(5) 0.375(3) 0.127(18) Uiso d . 1 1 . .
    O O2 1.1190(2) 0.06247(17) 0.21790(14) 0.0554(5) Uani d . 1 1 . .
    N N2 0.6291(3) 0.2135(2) 0.21420(16) 0.0491(6) Uani d . 1 1 . .
    C C2 1.7141(7) -0.4008(5) 0.2832(3) 0.0996(15) Uani d . 1 1 . .
    H H2 1.663(4) -0.485(4) 0.291(2) 0.077(12) Uiso d . 1 1 . .
    O O3 1.1239(2) -0.63879(17) 0.22317(15) 0.0571(5) Uani d . 1 1 . .
    N N3 0.7391(2) 0.1676(2) 0.08758(14) 0.0411(5) Uani d . 1 1 . .
    C C3 1.6431(5) -0.3073(4) 0.2337(2) 0.0747(10) Uani d . 1 1 . .
    H H3 1.060(4) 0.160(4) -0.011(3) 0.095(13) Uiso d . 1 1 . .
    O O4 0.9379(2) -0.56199(18) 0.14381(14) 0.0557(5) Uani d . 1 1 . .
    C C4 1.7244(5) -0.1831(5) 0.2583(3) 0.0858(12) Uani d . 1 1 . .
    H H4 1.689(6) -0.104(6) 0.235(4) 0.18(3) Uiso d . 1 1 . .
    O O5 1.0750(3) 0.2110(2) 0.04046(15) 0.0577(6) Uani d . 1 1 . .
    C C5 1.8422(5) -0.2019(8) 0.3250(3) 0.1049(17) Uani d . 1 1 . .
    H H5 1.106(3) 0.283(3) 0.034(2) 0.051(9) Uiso d . 1 1 . .
    O O6 1.1854(4) 0.4444(3) 0.0007(2) 0.1308(14) Uani d D 1 1 . .
    C C6 1.6383(4) -0.2896(4) 0.4971(2) 0.0688(10) Uani d . 1 1 . .
    H H6 1.703(4) -0.339(4) 0.541(3) 0.098(12) Uiso d . 1 1 . .
    H H6A 1.129(4) 0.476(4) -0.041(2) 0.117 Uiso d D 1 1 . .
    O O7 1.3625(3) 0.2353(4) 0.2701(2) 0.0782(8) Uani d . 1 1 . .
    C C7 1.6525(4) -0.1553(4) 0.4846(2) 0.0688(10) Uani d . 1 1 . .
    H H7 1.726(4) -0.096(3) 0.516(2) 0.073(10) Uiso d . 1 1 . .
    H H7A 1.320(4) 0.291(4) 0.255(3) 0.080(15) Uiso d . 1 1 . .
    H H7B 1.304(6) 0.168(6) 0.248(4) 0.16(3) Uiso d . 1 1 . .
    C C8 1.5133(4) -0.3473(4) 0.4380(2) 0.0621(8) Uani d . 1 1 . .
    H H8 1.476(4) -0.435(4) 0.436(3) 0.102(14) Uiso d . 1 1 . .
    C C9 1.5376(3) -0.1274(3) 0.4181(2) 0.0600(8) Uani d . 1 1 . .
    H H9 1.521(4) -0.046(4) 0.394(2) 0.092(13) Uiso d . 1 1 . .
    C C10 1.4492(3) -0.2464(3) 0.38753(18) 0.0456(6) Uani d . 1 1 . .
    H H10 0.551(3) 0.225(3) 0.227(2) 0.061(10) Uiso d . 1 1 . .
    C C11 1.3176(3) -0.2627(2) 0.31824(17) 0.0395(6) Uani d . 1 1 . .
    H H11 1.553(4) -0.320(4) 0.193(3) 0.098(13) Uiso d . 1 1 . .
    C C12 1.2505(3) -0.3877(2) 0.28748(17) 0.0403(6) Uani d . 1 1 . .
    H H12 1.2916 -0.4633 0.3112 0.048 Uiso calc R 1 1 . .
    C C13 1.1256(3) -0.4054(2) 0.22338(17) 0.0383(6) Uani d . 1 1 . .
    H H13 1.927(6) -0.135(5) 0.358(3) 0.15(2) Uiso d . 1 1 . .
    C C14 1.0659(3) -0.2948(2) 0.18762(17) 0.0372(5) Uani d . 1 1 . .
    H H14 0.9805 -0.3055 0.1435 0.045 Uiso calc R 1 1 . .
    C C15 1.2554(3) -0.1541(2) 0.28156(17) 0.0396(6) Uani d . 1 1 . .
    H H15 1.2987 -0.0677 0.3014 0.048 Uiso calc R 1 1 . .
    C C16 1.1309(3) -0.1694(2) 0.21635(17) 0.0377(6) Uani d . 1 1 . .
    C C17 1.0656(3) -0.0489(2) 0.18024(19) 0.0426(6) Uani d . 1 1 . .
    C C18 1.0570(3) -0.5430(2) 0.19399(19) 0.0435(6) Uani d . 1 1 . .
    C C19 0.9681(3) 0.1930(4) 0.3560(2) 0.0725(10) Uani d . 1 1 . .
    H H19 1.0651 0.1818 0.3508 0.087 Uiso calc R 1 1 . .
    C C20 0.9361(4) 0.2066(5) 0.4390(2) 0.0949(14) Uani d . 1 1 . .
    H H20 1.0086 0.2038 0.4907 0.114 Uiso calc R 1 1 . .
    C C21 0.7960(4) 0.2246(5) 0.4475(2) 0.0861(12) Uani d . 1 1 . .
    H H21 0.7708 0.2354 0.5053 0.103 Uiso calc R 1 1 . .
    C C22 0.6945(3) 0.2267(3) 0.3727(2) 0.0633(9) Uani d . 1 1 . .
    H H22 0.5973 0.2385 0.3772 0.076 Uiso calc R 1 1 . .
    C C23 0.7362(3) 0.2111(3) 0.28820(17) 0.0422(6) Uani d . 1 1 . .
    C C24 0.6225(3) 0.1900(2) 0.12293(18) 0.0412(6) Uani d . 1 1 . .
    C C25 0.4855(3) 0.1898(3) 0.06901(19) 0.0500(7) Uani d . 1 1 . .
    H H25 0.4042 0.2064 0.0955 0.060 Uiso calc R 1 1 . .
    C C26 0.4707(3) 0.1657(3) -0.0214(2) 0.0588(8) Uani d . 1 1 . .
    H H26 0.3792 0.1665 -0.0588 0.071 Uiso calc R 1 1 . .
    C C27 0.5903(3) 0.1399(3) -0.0581(2) 0.0594(8) Uani d . 1 1 . .
    H H27 0.5825 0.1213 -0.1210 0.071 Uiso calc R 1 1 . .
    C C28 0.7196(3) 0.1417(3) -0.00215(19) 0.0522(7) Uani d . 1 1 . .
    H H28 0.8013 0.1237 -0.0279 0.063 Uiso calc R 1 1 . .
    C C29 1.3128(4) 0.5007(4) 0.0283(3) 0.1060(16) Uani d . 1 1 . .
    H H29A 1.3073 0.5944 0.0449 0.159 Uiso calc R 1 1 . .
    H H29B 1.3697 0.4930 -0.0197 0.159 Uiso calc R 1 1 . .
    H H29C 1.3589 0.4579 0.0808 0.159 Uiso calc R 1 1 . .
loop_
    _atom_site_aniso_label
    _atom_site_aniso_U_11
    _atom_site_aniso_U_22
    _atom_site_aniso_U_33
    _atom_site_aniso_U_12
    _atom_site_aniso_U_13
    _atom_site_aniso_U_23
    Fe1 0.0463(2) 0.0580(3) 0.0374(2) 0.00879(19) 0.00588(17) 0.00370(18)
    Mn1 0.0336(2) 0.0335(2) 0.0426(2) 0.00235(15) 0.00380(16) 0.00664(16)
    O1 0.0594(12) 0.0446(11) 0.0572(12) 0.0205(9) 0.0079(10) 0.0115(9)
    N1 0.0376(12) 0.0610(15) 0.0393(12) 0.0068(10) 0.0023(9) 0.0052(10)
    C1 0.080(3) 0.196(7) 0.063(3) 0.077(4) 0.010(2) -0.010(4)
    O2 0.0693(13) 0.0268(9) 0.0705(13) 0.0113(9) 0.0098(10) 0.0051(9)
    N2 0.0354(13) 0.0649(16) 0.0469(14) 0.0095(11) 0.0056(11) 0.0023(11)
    C2 0.134(4) 0.095(4) 0.078(3) 0.047(3) 0.030(3) -0.012(3)
    O3 0.0541(12) 0.0265(9) 0.0891(15) 0.0068(8) 0.0058(11) 0.0087(9)
    N3 0.0377(11) 0.0407(12) 0.0438(13) 0.0029(9) 0.0043(9) 0.0035(9)
    C3 0.085(3) 0.098(3) 0.0412(19) 0.020(2) 0.0085(18) -0.0030(19)
    O4 0.0537(12) 0.0394(11) 0.0687(13) -0.0041(9) -0.0004(10) 0.0040(9)
    C4 0.087(3) 0.120(4) 0.050(2) -0.012(3) 0.017(2) 0.014(2)
    O5 0.0727(15) 0.0466(13) 0.0551(14) -0.0106(11) 0.0225(11) 0.0039(11)
    C5 0.063(3) 0.189(6) 0.062(3) -0.011(3) 0.026(2) -0.008(3)
    O6 0.122(3) 0.120(2) 0.118(3) -0.069(2) -0.051(2) 0.076(2)
    C6 0.056(2) 0.109(3) 0.0413(18) 0.006(2) 0.0053(15) 0.0189(19)
    O7 0.0418(13) 0.106(2) 0.0865(19) 0.0194(16) 0.0062(12) 0.0025(18)
    C7 0.0521(19) 0.093(3) 0.054(2) 0.0016(18) -0.0001(15) -0.0222(19)
    C8 0.0581(19) 0.073(2) 0.0550(19) 0.0021(17) 0.0048(15) 0.0300(17)
    C9 0.0588(19) 0.055(2) 0.062(2) 0.0056(15) 0.0033(16) -0.0125(16)
    C10 0.0444(15) 0.0498(16) 0.0431(15) 0.0056(12) 0.0088(12) 0.0021(12)
    C11 0.0415(14) 0.0389(14) 0.0395(14) 0.0052(11) 0.0098(11) 0.0028(11)
    C12 0.0441(14) 0.0287(13) 0.0494(15) 0.0083(11) 0.0080(12) 0.0085(11)
    C13 0.0406(14) 0.0295(13) 0.0468(15) 0.0059(10) 0.0114(11) 0.0045(11)
    C14 0.0387(13) 0.0306(13) 0.0438(14) 0.0077(10) 0.0090(11) 0.0054(10)
    C15 0.0478(15) 0.0274(12) 0.0453(15) 0.0008(11) 0.0143(12) 0.0034(11)
    C16 0.0451(14) 0.0276(12) 0.0442(14) 0.0082(10) 0.0153(11) 0.0063(10)
    C17 0.0519(16) 0.0312(14) 0.0515(16) 0.0099(11) 0.0227(13) 0.0096(12)
    C18 0.0479(16) 0.0297(13) 0.0544(17) 0.0018(11) 0.0142(13) 0.0037(12)
    C19 0.0440(17) 0.128(3) 0.0448(18) 0.0180(18) 0.0018(14) 0.0019(18)
    C20 0.058(2) 0.183(5) 0.0413(19) 0.024(2) -0.0028(16) 0.001(2)
    C21 0.069(2) 0.148(4) 0.0433(19) 0.016(2) 0.0141(17) 0.000(2)
    C22 0.0462(16) 0.096(3) 0.0490(18) 0.0079(16) 0.0111(14) 0.0012(17)
    C23 0.0372(14) 0.0453(15) 0.0433(15) 0.0031(11) 0.0054(11) 0.0041(12)
    C24 0.0402(14) 0.0355(14) 0.0461(15) 0.0031(11) 0.0019(12) 0.0069(11)
    C25 0.0394(14) 0.0560(17) 0.0529(17) 0.0061(12) 0.0007(12) 0.0116(13)
    C26 0.0496(17) 0.065(2) 0.0562(19) 0.0036(14) -0.0079(14) 0.0146(15)
    C27 0.0612(19) 0.070(2) 0.0425(17) -0.0005(15) -0.0009(14) 0.0063(14)
    C28 0.0462(16) 0.0612(18) 0.0484(17) 0.0049(13) 0.0067(13) 0.0007(14)
    C29 0.064(2) 0.086(3) 0.167(5) 0.002(2) 0.010(3) 0.052(3)
_geom_special_details
;
All e.s.d.'s (except the e.s.d. in the dihedral angle between two l.s. planes)
are estimated using the full covariance matrix. The cell e.s.d.'s are taken
into account individually in the estimation of e.s.d.'s in distances, angles
and torsion angles; correlations between e.s.d.'s in cell parameters are only
used when they are defined by crystal symmetry. An approximate (isotropic)
treatment of cell e.s.d.'s is used for estimating e.s.d.'s involving l.s.
planes.
;
loop_
    _geom_bond_atom_site_label_1
    _geom_bond_atom_site_label_2
    _geom_bond_site_symmetry_2
    _geom_bond_distance
    _geom_bond_publ_flag
    Fe1 C8 . 2.025(3) ?
    Fe1 C1 . 2.025(4) ?
    Fe1 C6 . 2.030(3) ?
    Fe1 C9 . 2.030(3) ?
    Fe1 C2 . 2.033(4) ?
    Fe1 C7 . 2.034(3) ?
    Fe1 C10 . 2.038(3) ?
    Fe1 C3 . 2.038(3) ?
    Fe1 C5 . 2.043(4) ?
    Fe1 C4 . 2.057(4) ?
    Mn1 O5 . 2.151(2) ?
    Mn1 O2 . 2.184(2) ?
    Mn1 O3 1_565 2.216(2) ?
    Mn1 N3 . 2.226(2) ?
    Mn1 N1 . 2.248(2) ?
    Mn1 O4 1_565 2.5093(19) ?
    O1 C17 . 1.243(3) ?
    N1 C23 . 1.322(3) ?
    N1 C19 . 1.353(4) ?
    C1 C5 . 1.386(8) ?
    C1 C2 . 1.398(7) ?
    C1 H1 . 0.86(5) ?
    O2 C17 . 1.265(3) ?
    N2 C23 . 1.378(3) ?
    N2 C24 . 1.381(3) ?
    N2 H10 . 0.81(3) ?
    C2 C3 . 1.388(6) ?
    C2 H2 . 0.97(3) ?
    O3 C18 . 1.263(3) ?
    O3 Mn1 1_545 2.216(2) ?
    N3 C24 . 1.337(3) ?
    N3 C28 . 1.349(3) ?
    C3 C4 . 1.420(6) ?
    C3 H11 . 0.96(4) ?
    O4 C18 . 1.239(3) ?
    O4 Mn1 1_545 2.5093(19) ?
    C4 C5 . 1.402(6) ?
    C4 H4 . 0.96(6) ?
    O5 H3 . 0.89(4) ?
    O5 H5 . 0.78(3) ?
    C5 H13 . 1.05(5) ?
    O6 C29 . 1.281(4) ?
    O6 H6A . 0.850(10) ?
    C6 C7 . 1.388(5) ?
    C6 C8 . 1.418(5) ?
    C6 H6 . 1.00(4) ?
    O7 H7A . 0.75(4) ?
    O7 H7B . 0.86(6) ?
    C7 C9 . 1.408(5) ?
    C7 H7 . 0.92(3) ?
    C8 C10 . 1.425(4) ?
    C8 H8 . 0.93(4) ?
    C9 C10 . 1.421(4) ?
    C9 H9 . 0.94(4) ?
    C10 C11 . 1.475(4) ?
    C11 C15 . 1.391(3) ?
    C11 C12 . 1.393(3) ?
    C12 C13 . 1.386(3) ?
    C12 H12 . 0.9500 ?
    C13 C14 . 1.393(3) ?
    C13 C18 . 1.505(3) ?
    C14 C16 . 1.384(3) ?
    C14 H14 . 0.9500 ?
    C15 C16 . 1.392(4) ?
    C15 H15 . 0.9500 ?
    C16 C17 . 1.504(3) ?
    C19 C20 . 1.347(5) ?
    C19 H19 . 0.9500 ?
    C20 C21 . 1.379(5) ?
    C20 H20 . 0.9500 ?
    C21 C22 . 1.355(4) ?
    C21 H21 . 0.9500 ?
    C22 C23 . 1.408(4) ?
    C22 H22 . 0.9500 ?
    C24 C25 . 1.407(4) ?
    C25 C26 . 1.359(4) ?
    C25 H25 . 0.9500 ?
    C26 C27 . 1.382(4) ?
    C26 H26 . 0.9500 ?
    C27 C28 . 1.360(4) ?
    C27 H27 . 0.9500 ?
    C28 H28 . 0.9500 ?
    C29 H29A . 0.9800 ?
    C29 H29B . 0.9800 ?
    C29 H29C . 0.9800 ?
loop_
    _geom_angle_atom_site_label_1
    _geom_angle_atom_site_label_2
    _geom_angle_atom_site_label_3
    _geom_angle_site_symmetry_1
    _geom_angle_site_symmetry_3
    _geom_angle
    _geom_angle_publ_flag
    C8 Fe1 C1 . . 126.6(3) ?
    C8 Fe1 C6 . . 40.93(13) ?
    C1 Fe1 C6 . . 109.8(2) ?
    C8 Fe1 C9 . . 68.16(15) ?
    C1 Fe1 C9 . . 156.3(2) ?
    C6 Fe1 C9 . . 67.87(16) ?
    C8 Fe1 C2 . . 109.4(2) ?
    C1 Fe1 C2 . . 40.3(2) ?
    C6 Fe1 C2 . . 123.8(2) ?
    C9 Fe1 C2 . . 160.71(19) ?
    C8 Fe1 C7 . . 68.07(16) ?
    C1 Fe1 C7 . . 122.37(18) ?
    C6 Fe1 C7 . . 39.93(15) ?
    C9 Fe1 C7 . . 40.53(13) ?
    C2 Fe1 C7 . . 158.02(18) ?
    C8 Fe1 C10 . . 41.07(12) ?
    C1 Fe1 C10 . . 162.3(2) ?
    C6 Fe1 C10 . . 69.14(13) ?
    C9 Fe1 C10 . . 40.89(12) ?
    C2 Fe1 C10 . . 124.6(2) ?
    C7 Fe1 C10 . . 68.90(12) ?
    C8 Fe1 C3 . . 121.96(17) ?
    C1 Fe1 C3 . . 67.35(18) ?
    C6 Fe1 C3 . . 158.14(18) ?
    C9 Fe1 C3 . . 123.82(15) ?
    C2 Fe1 C3 . . 39.88(17) ?
    C7 Fe1 C3 . . 160.37(18) ?
    C10 Fe1 C3 . . 106.68(15) ?
    C8 Fe1 C5 . . 162.1(2) ?
    C1 Fe1 C5 . . 39.8(2) ?
    C6 Fe1 C5 . . 124.67(17) ?
    C9 Fe1 C5 . . 120.6(2) ?
    C2 Fe1 C5 . . 67.7(3) ?
    C7 Fe1 C5 . . 107.52(19) ?
    C10 Fe1 C5 . . 155.4(2) ?
    C3 Fe1 C5 . . 68.09(18) ?
    C8 Fe1 C4 . . 156.93(16) ?
    C1 Fe1 C4 . . 66.7(2) ?
    C6 Fe1 C4 . . 160.19(17) ?
    C9 Fe1 C4 . . 107.04(19) ?
    C2 Fe1 C4 . . 67.2(2) ?
    C7 Fe1 C4 . . 123.89(19) ?
    C10 Fe1 C4 . . 120.44(16) ?
    C3 Fe1 C4 . . 40.59(16) ?
    C5 Fe1 C4 . . 39.98(19) ?
    O5 Mn1 O2 . . 92.67(9) ?
    O5 Mn1 O3 . 1_565 88.03(9) ?
    O2 Mn1 O3 . 1_565 87.14(7) ?
    O5 Mn1 N3 . . 100.83(9) ?
    O2 Mn1 N3 . . 132.97(8) ?
    O3 Mn1 N3 1_565 . 137.62(7) ?
    O5 Mn1 N1 . . 175.65(9) ?
    O2 Mn1 N1 . . 87.16(8) ?
    O3 Mn1 N1 1_565 . 87.62(8) ?
    N3 Mn1 N1 . . 82.40(8) ?
    O5 Mn1 O4 . 1_565 86.57(9) ?
    O2 Mn1 O4 . 1_565 141.61(7) ?
    O3 Mn1 O4 1_565 1_565 54.48(7) ?
    N3 Mn1 O4 . 1_565 84.49(8) ?
    N1 Mn1 O4 . 1_565 90.86(8) ?
    C23 N1 C19 . . 117.0(2) ?
    C23 N1 Mn1 . . 128.75(18) ?
    C19 N1 Mn1 . . 113.56(18) ?
    C5 C1 C2 . . 109.4(5) ?
    C5 C1 Fe1 . . 70.8(3) ?
    C2 C1 Fe1 . . 70.1(2) ?
    C5 C1 H1 . . 125(3) ?
    C2 C1 H1 . . 126(3) ?
    Fe1 C1 H1 . . 127(3) ?
    C17 O2 Mn1 . . 102.52(17) ?
    C23 N2 C24 . . 134.0(2) ?
    C23 N2 H10 . . 113(2) ?
    C24 N2 H10 . . 113(2) ?
    C3 C2 C1 . . 107.9(5) ?
    C3 C2 Fe1 . . 70.3(2) ?
    C1 C2 Fe1 . . 69.5(2) ?
    C3 C2 H2 . . 120(2) ?
    C1 C2 H2 . . 128(2) ?
    Fe1 C2 H2 . . 108(2) ?
    C18 O3 Mn1 . 1_545 98.82(16) ?
    C24 N3 C28 . . 117.2(2) ?
    C24 N3 Mn1 . . 127.89(17) ?
    C28 N3 Mn1 . . 114.26(18) ?
    C2 C3 C4 . . 107.4(4) ?
    C2 C3 Fe1 . . 69.9(2) ?
    C4 C3 Fe1 . . 70.4(2) ?
    C2 C3 H11 . . 128(2) ?
    C4 C3 H11 . . 124(2) ?
    Fe1 C3 H11 . . 122(2) ?
    C18 O4 Mn1 . 1_545 85.66(15) ?
    C5 C4 C3 . . 108.1(5) ?
    C5 C4 Fe1 . . 69.4(2) ?
    C3 C4 Fe1 . . 69.0(2) ?
    C5 C4 H4 . . 131(4) ?
    C3 C4 H4 . . 121(4) ?
    Fe1 C4 H4 . . 121(4) ?
    Mn1 O5 H3 . . 129(2) ?
    Mn1 O5 H5 . . 114(2) ?
    H3 O5 H5 . . 112(3) ?
    C1 C5 C4 . . 107.2(5) ?
    C1 C5 Fe1 . . 69.4(3) ?
    C4 C5 Fe1 . . 70.6(2) ?
    C1 C5 H13 . . 122(3) ?
    C4 C5 H13 . . 131(3) ?
    Fe1 C5 H13 . . 128(3) ?
    C29 O6 H6A . . 120(3) ?
    C7 C6 C8 . . 108.1(3) ?
    C7 C6 Fe1 . . 70.2(2) ?
    C8 C6 Fe1 . . 69.33(18) ?
    C7 C6 H6 . . 127(2) ?
    C8 C6 H6 . . 125(2) ?
    Fe1 C6 H6 . . 127(2) ?
    H7A O7 H7B . . 102(4) ?
    C6 C7 C9 . . 108.4(3) ?
    C6 C7 Fe1 . . 69.9(2) ?
    C9 C7 Fe1 . . 69.60(18) ?
    C6 C7 H7 . . 125(2) ?
    C9 C7 H7 . . 127(2) ?
    Fe1 C7 H7 . . 126(2) ?
    C6 C8 C10 . . 108.6(3) ?
    C6 C8 Fe1 . . 69.74(19) ?
    C10 C8 Fe1 . . 69.97(17) ?
    C6 C8 H8 . . 125(2) ?
    C10 C8 H8 . . 126(2) ?
    Fe1 C8 H8 . . 130(3) ?
    C7 C9 C10 . . 109.0(3) ?
    C7 C9 Fe1 . . 69.88(19) ?
    C10 C9 Fe1 . . 69.85(16) ?
    C7 C9 H9 . . 128(2) ?
    C10 C9 H9 . . 123(2) ?
    Fe1 C9 H9 . . 124(2) ?
    C9 C10 C8 . . 105.9(3) ?
    C9 C10 C11 . . 127.3(3) ?
    C8 C10 C11 . . 126.8(3) ?
    C9 C10 Fe1 . . 69.25(17) ?
    C8 C10 Fe1 . . 68.95(17) ?
    C11 C10 Fe1 . . 126.56(18) ?
    C15 C11 C12 . . 117.5(2) ?
    C15 C11 C10 . . 121.4(2) ?
    C12 C11 C10 . . 121.1(2) ?
    C13 C12 C11 . . 122.1(2) ?
    C13 C12 H12 . . 118.9 ?
    C11 C12 H12 . . 118.9 ?
    C12 C13 C14 . . 119.1(2) ?
    C12 C13 C18 . . 119.5(2) ?
    C14 C13 C18 . . 121.3(2) ?
    C16 C14 C13 . . 120.1(2) ?
    C16 C14 H14 . . 120.0 ?
    C13 C14 H14 . . 120.0 ?
    C11 C15 C16 . . 121.4(2) ?
    C11 C15 H15 . . 119.3 ?
    C16 C15 H15 . . 119.3 ?
    C14 C16 C15 . . 119.8(2) ?
    C14 C16 C17 . . 120.7(2) ?
    C15 C16 C17 . . 119.5(2) ?
    O1 C17 O2 . . 121.2(2) ?
    O1 C17 C16 . . 121.4(2) ?
    O2 C17 C16 . . 117.4(2) ?
    O4 C18 O3 . . 121.0(2) ?
    O4 C18 C13 . . 121.2(2) ?
    O3 C18 C13 . . 117.8(2) ?
    C20 C19 N1 . . 124.0(3) ?
    C20 C19 H19 . . 118.0 ?
    N1 C19 H19 . . 118.0 ?
    C19 C20 C21 . . 118.6(3) ?
    C19 C20 H20 . . 120.7 ?
    C21 C20 H20 . . 120.7 ?
    C22 C21 C20 . . 119.5(3) ?
    C22 C21 H21 . . 120.3 ?
    C20 C21 H21 . . 120.3 ?
    C21 C22 C23 . . 118.6(3) ?
    C21 C22 H22 . . 120.7 ?
    C23 C22 H22 . . 120.7 ?
    N1 C23 N2 . . 121.2(2) ?
    N1 C23 C22 . . 122.3(2) ?
    N2 C23 C22 . . 116.4(2) ?
    N3 C24 N2 . . 122.1(2) ?
    N3 C24 C25 . . 121.7(2) ?
    N2 C24 C25 . . 116.2(2) ?
    C26 C25 C24 . . 119.4(3) ?
    C26 C25 H25 . . 120.3 ?
    C24 C25 H25 . . 120.3 ?
    C25 C26 C27 . . 119.2(3) ?
    C25 C26 H26 . . 120.4 ?
    C27 C26 H26 . . 120.4 ?
    C28 C27 C26 . . 118.4(3) ?
    C28 C27 H27 . . 120.8 ?
    C26 C27 H27 . . 120.8 ?
    N3 C28 C27 . . 124.1(3) ?
    N3 C28 H28 . . 117.9 ?
    C27 C28 H28 . . 117.9 ?
    O6 C29 H29A . . 109.5 ?
    O6 C29 H29B . . 109.5 ?
    H29A C29 H29B . . 109.5 ?
    O6 C29 H29C . . 109.5 ?
    H29A C29 H29C . . 109.5 ?
    H29B C29 H29C . . 109.5 ?
loop_
    _geom_torsion_atom_site_label_1
    _geom_torsion_atom_site_label_2
    _geom_torsion_atom_site_label_3
    _geom_torsion_atom_site_label_4
    _geom_torsion_site_symmetry_1
    _geom_torsion_site_symmetry_2
    _geom_torsion_site_symmetry_3
    _geom_torsion_site_symmetry_4
    _geom_torsion
    _geom_torsion_publ_flag
    O2 Mn1 N1 C23 . . . . -151.6(2) ?
    O3 Mn1 N1 C23 1_565 . . . 121.1(2) ?
    N3 Mn1 N1 C23 . . . . -17.6(2) ?
    O4 Mn1 N1 C23 1_565 . . . 66.7(2) ?
    O2 Mn1 N1 C19 . . . . 38.1(2) ?
    O3 Mn1 N1 C19 1_565 . . . -49.2(2) ?
    N3 Mn1 N1 C19 . . . . 172.1(2) ?
    O4 Mn1 N1 C19 1_565 . . . -103.6(2) ?
    C8 Fe1 C1 C5 . . . . -163.7(3) ?
    C6 Fe1 C1 C5 . . . . -120.8(3) ?
    C9 Fe1 C1 C5 . . . . -40.9(6) ?
    C2 Fe1 C1 C5 . . . . 120.0(5) ?
    C7 Fe1 C1 C5 . . . . -78.3(4) ?
    C10 Fe1 C1 C5 . . . . 155.9(5) ?
    C3 Fe1 C1 C5 . . . . 82.5(3) ?
    C4 Fe1 C1 C5 . . . . 38.2(3) ?
    C8 Fe1 C1 C2 . . . . 76.4(4) ?
    C6 Fe1 C1 C2 . . . . 119.2(3) ?
    C9 Fe1 C1 C2 . . . . -160.9(4) ?
    C7 Fe1 C1 C2 . . . . 161.8(3) ?
    C10 Fe1 C1 C2 . . . . 35.9(8) ?
    C3 Fe1 C1 C2 . . . . -37.5(3) ?
    C5 Fe1 C1 C2 . . . . -120.0(5) ?
    C4 Fe1 C1 C2 . . . . -81.7(4) ?
    O5 Mn1 O2 C17 . . . . -83.68(17) ?
    O3 Mn1 O2 C17 1_565 . . . -171.57(17) ?
    N3 Mn1 O2 C17 . . . . 23.8(2) ?
    N1 Mn1 O2 C17 . . . . 100.67(17) ?
    O4 Mn1 O2 C17 1_565 . . . -171.54(15) ?
    C5 C1 C2 C3 . . . . -0.1(5) ?
    Fe1 C1 C2 C3 . . . . 60.0(3) ?
    C5 C1 C2 Fe1 . . . . -60.1(3) ?
    C8 Fe1 C2 C3 . . . . 116.9(3) ?
    C1 Fe1 C2 C3 . . . . -118.8(5) ?
    C6 Fe1 C2 C3 . . . . 160.2(3) ?
    C9 Fe1 C2 C3 . . . . 37.7(8) ?
    C7 Fe1 C2 C3 . . . . -163.7(4) ?
    C10 Fe1 C2 C3 . . . . 73.6(4) ?
    C5 Fe1 C2 C3 . . . . -82.0(3) ?
    C4 Fe1 C2 C3 . . . . -38.6(3) ?
    C8 Fe1 C2 C1 . . . . -124.2(4) ?
    C6 Fe1 C2 C1 . . . . -80.9(4) ?
    C9 Fe1 C2 C1 . . . . 156.5(6) ?
    C7 Fe1 C2 C1 . . . . -44.8(8) ?
    C10 Fe1 C2 C1 . . . . -167.5(4) ?
    C3 Fe1 C2 C1 . . . . 118.8(5) ?
    C5 Fe1 C2 C1 . . . . 36.8(3) ?
    C4 Fe1 C2 C1 . . . . 80.3(4) ?
    O5 Mn1 N3 C24 . . . . -158.7(2) ?
    O2 Mn1 N3 C24 . . . . 97.2(2) ?
    O3 Mn1 N3 C24 1_565 . . . -59.7(3) ?
    N1 Mn1 N3 C24 . . . . 18.3(2) ?
    O4 Mn1 N3 C24 1_565 . . . -73.3(2) ?
    O5 Mn1 N3 C28 . . . . 11.4(2) ?
    O2 Mn1 N3 C28 . . . . -92.6(2) ?
    O3 Mn1 N3 C28 1_565 . . . 110.5(2) ?
    N1 Mn1 N3 C28 . . . . -171.5(2) ?
    O4 Mn1 N3 C28 1_565 . . . 96.87(19) ?
    C1 C2 C3 C4 . . . . 1.1(5) ?
    Fe1 C2 C3 C4 . . . . 60.7(3) ?
    C1 C2 C3 Fe1 . . . . -59.6(3) ?
    C8 Fe1 C3 C2 . . . . -82.2(4) ?
    C1 Fe1 C3 C2 . . . . 37.9(4) ?
    C6 Fe1 C3 C2 . . . . -49.0(6) ?
    C9 Fe1 C3 C2 . . . . -165.9(3) ?
    C7 Fe1 C3 C2 . . . . 161.7(5) ?
    C10 Fe1 C3 C2 . . . . -124.5(3) ?
    C5 Fe1 C3 C2 . . . . 81.1(4) ?
    C4 Fe1 C3 C2 . . . . 117.9(5) ?
    C8 Fe1 C3 C4 . . . . 159.8(3) ?
    C1 Fe1 C3 C4 . . . . -80.1(4) ?
    C6 Fe1 C3 C4 . . . . -167.0(4) ?
    C9 Fe1 C3 C4 . . . . 76.1(3) ?
    C2 Fe1 C3 C4 . . . . -117.9(5) ?
    C7 Fe1 C3 C4 . . . . 43.8(6) ?
    C10 Fe1 C3 C4 . . . . 117.6(3) ?
    C5 Fe1 C3 C4 . . . . -36.9(3) ?
    C2 C3 C4 C5 . . . . -1.8(5) ?
    Fe1 C3 C4 C5 . . . . 58.6(3) ?
    C2 C3 C4 Fe1 . . . . -60.4(3) ?
    C8 Fe1 C4 C5 . . . . -168.3(5) ?
    C1 Fe1 C4 C5 . . . . -38.1(3) ?
    C6 Fe1 C4 C5 . . . . 45.7(7) ?
    C9 Fe1 C4 C5 . . . . 117.6(4) ?
    C2 Fe1 C4 C5 . . . . -82.0(4) ?
    C7 Fe1 C4 C5 . . . . 76.3(4) ?
    C10 Fe1 C4 C5 . . . . 160.1(3) ?
    C3 Fe1 C4 C5 . . . . -120.0(5) ?
    C8 Fe1 C4 C3 . . . . -48.4(6) ?
    C1 Fe1 C4 C3 . . . . 81.9(3) ?
    C6 Fe1 C4 C3 . . . . 165.7(4) ?
    C9 Fe1 C4 C3 . . . . -122.5(3) ?
    C2 Fe1 C4 C3 . . . . 37.9(3) ?
    C7 Fe1 C4 C3 . . . . -163.7(2) ?
    C10 Fe1 C4 C3 . . . . -80.0(3) ?
    C5 Fe1 C4 C3 . . . . 120.0(5) ?
    C2 C1 C5 C4 . . . . -1.0(5) ?
    Fe1 C1 C5 C4 . . . . -60.8(3) ?
    C2 C1 C5 Fe1 . . . . 59.7(3) ?
    C3 C4 C5 C1 . . . . 1.7(5) ?
    Fe1 C4 C5 C1 . . . . 60.0(3) ?
    C3 C4 C5 Fe1 . . . . -58.3(3) ?
    C8 Fe1 C5 C1 . . . . 47.2(8) ?
    C6 Fe1 C5 C1 . . . . 79.3(4) ?
    C9 Fe1 C5 C1 . . . . 162.2(3) ?
    C2 Fe1 C5 C1 . . . . -37.3(3) ?
    C7 Fe1 C5 C1 . . . . 119.9(3) ?
    C10 Fe1 C5 C1 . . . . -162.7(3) ?
    C3 Fe1 C5 C1 . . . . -80.5(3) ?
    C4 Fe1 C5 C1 . . . . -117.9(5) ?
    C8 Fe1 C5 C4 . . . . 165.0(5) ?
    C1 Fe1 C5 C4 . . . . 117.9(5) ?
    C6 Fe1 C5 C4 . . . . -162.8(3) ?
    C9 Fe1 C5 C4 . . . . -79.9(4) ?
    C2 Fe1 C5 C4 . . . . 80.6(3) ?
    C7 Fe1 C5 C4 . . . . -122.2(3) ?
    C10 Fe1 C5 C4 . . . . -44.8(6) ?
    C3 Fe1 C5 C4 . . . . 37.4(3) ?
    C8 Fe1 C6 C7 . . . . -119.3(3) ?
    C1 Fe1 C6 C7 . . . . 117.1(3) ?
    C9 Fe1 C6 C7 . . . . -37.6(2) ?
    C2 Fe1 C6 C7 . . . . 159.9(3) ?
    C10 Fe1 C6 C7 . . . . -81.7(2) ?
    C3 Fe1 C6 C7 . . . . -164.5(4) ?
    C5 Fe1 C6 C7 . . . . 75.2(4) ?
    C4 Fe1 C6 C7 . . . . 41.1(6) ?
    C1 Fe1 C6 C8 . . . . -123.6(3) ?
    C9 Fe1 C6 C8 . . . . 81.7(2) ?
    C2 Fe1 C6 C8 . . . . -80.8(3) ?
    C7 Fe1 C6 C8 . . . . 119.3(3) ?
    C10 Fe1 C6 C8 . . . . 37.6(2) ?
    C3 Fe1 C6 C8 . . . . -45.2(5) ?
    C5 Fe1 C6 C8 . . . . -165.5(3) ?
    C4 Fe1 C6 C8 . . . . 160.4(5) ?
    C8 C6 C7 C9 . . . . 0.0(4) ?
    Fe1 C6 C7 C9 . . . . 59.2(2) ?
    C8 C6 C7 Fe1 . . . . -59.1(2) ?
    C8 Fe1 C7 C6 . . . . 38.0(2) ?
    C1 Fe1 C7 C6 . . . . -82.4(4) ?
    C9 Fe1 C7 C6 . . . . 119.6(3) ?
    C2 Fe1 C7 C6 . . . . -49.7(6) ?
    C10 Fe1 C7 C6 . . . . 82.3(2) ?
    C3 Fe1 C7 C6 . . . . 162.7(4) ?
    C5 Fe1 C7 C6 . . . . -123.5(3) ?
    C4 Fe1 C7 C6 . . . . -164.4(2) ?
    C8 Fe1 C7 C9 . . . . -81.6(2) ?
    C1 Fe1 C7 C9 . . . . 158.0(3) ?
    C6 Fe1 C7 C9 . . . . -119.6(3) ?
    C2 Fe1 C7 C9 . . . . -169.3(5) ?
    C10 Fe1 C7 C9 . . . . -37.3(2) ?
    C3 Fe1 C7 C9 . . . . 43.1(6) ?
    C5 Fe1 C7 C9 . . . . 116.9(3) ?
    C4 Fe1 C7 C9 . . . . 76.0(3) ?
    C7 C6 C8 C10 . . . . 0.3(4) ?
    Fe1 C6 C8 C10 . . . . -59.4(2) ?
    C7 C6 C8 Fe1 . . . . 59.7(2) ?
    C1 Fe1 C8 C6 . . . . 77.7(3) ?
    C9 Fe1 C8 C6 . . . . -80.9(2) ?
    C2 Fe1 C8 C6 . . . . 119.5(3) ?
    C7 Fe1 C8 C6 . . . . -37.1(2) ?
    C10 Fe1 C8 C6 . . . . -119.7(3) ?
    C3 Fe1 C8 C6 . . . . 161.9(2) ?
    C5 Fe1 C8 C6 . . . . 41.9(8) ?
    C4 Fe1 C8 C6 . . . . -163.2(4) ?
    C1 Fe1 C8 C10 . . . . -162.6(2) ?
    C6 Fe1 C8 C10 . . . . 119.7(3) ?
    C9 Fe1 C8 C10 . . . . 38.77(18) ?
    C2 Fe1 C8 C10 . . . . -120.8(2) ?
    C7 Fe1 C8 C10 . . . . 82.6(2) ?
    C3 Fe1 C8 C10 . . . . -78.4(2) ?
    C5 Fe1 C8 C10 . . . . 161.6(7) ?
    C4 Fe1 C8 C10 . . . . -43.5(5) ?
    C6 C7 C9 C10 . . . . -0.3(4) ?
    Fe1 C7 C9 C10 . . . . 59.0(2) ?
    C6 C7 C9 Fe1 . . . . -59.3(2) ?
    C8 Fe1 C9 C7 . . . . 81.3(2) ?
    C1 Fe1 C9 C7 . . . . -52.0(6) ?
    C6 Fe1 C9 C7 . . . . 37.0(2) ?
    C2 Fe1 C9 C7 . . . . 167.9(6) ?
    C10 Fe1 C9 C7 . . . . 120.3(3) ?
    C3 Fe1 C9 C7 . . . . -164.0(3) ?
    C5 Fe1 C9 C7 . . . . -81.2(3) ?
    C4 Fe1 C9 C7 . . . . -122.6(3) ?
    C8 Fe1 C9 C10 . . . . -38.94(18) ?
    C1 Fe1 C9 C10 . . . . -172.3(5) ?
    C6 Fe1 C9 C10 . . . . -83.2(2) ?
    C2 Fe1 C9 C10 . . . . 47.6(7) ?
    C7 Fe1 C9 C10 . . . . -120.3(3) ?
    C3 Fe1 C9 C10 . . . . 75.8(3) ?
    C5 Fe1 C9 C10 . . . . 158.5(2) ?
    C4 Fe1 C9 C10 . . . . 117.1(2) ?
    C7 C9 C10 C8 . . . . 0.5(3) ?
    Fe1 C9 C10 C8 . . . . 59.5(2) ?
    C7 C9 C10 C11 . . . . -179.9(3) ?
    Fe1 C9 C10 C11 . . . . -120.8(3) ?
    C7 C9 C10 Fe1 . . . . -59.1(2) ?
    C6 C8 C10 C9 . . . . -0.4(3) ?
    Fe1 C8 C10 C9 . . . . -59.7(2) ?
    C6 C8 C10 C11 . . . . 179.9(3) ?
    Fe1 C8 C10 C11 . . . . 120.6(3) ?
    C6 C8 C10 Fe1 . . . . 59.3(2) ?
    C8 Fe1 C10 C9 . . . . 117.4(3) ?
    C1 Fe1 C10 C9 . . . . 169.8(5) ?
    C6 Fe1 C10 C9 . . . . 79.9(2) ?
    C2 Fe1 C10 C9 . . . . -162.8(2) ?
    C7 Fe1 C10 C9 . . . . 37.0(2) ?
    C3 Fe1 C10 C9 . . . . -122.8(2) ?
    C5 Fe1 C10 C9 . . . . -49.1(4) ?
    C4 Fe1 C10 C9 . . . . -80.8(3) ?
    C1 Fe1 C10 C8 . . . . 52.4(6) ?
    C6 Fe1 C10 C8 . . . . -37.5(2) ?
    C9 Fe1 C10 C8 . . . . -117.4(3) ?
    C2 Fe1 C10 C8 . . . . 79.9(3) ?
    C7 Fe1 C10 C8 . . . . -80.4(2) ?
    C3 Fe1 C10 C8 . . . . 119.8(2) ?
    C5 Fe1 C10 C8 . . . . -166.5(4) ?
    C4 Fe1 C10 C8 . . . . 161.8(2) ?
    C8 Fe1 C10 C11 . . . . -120.9(3) ?
    C1 Fe1 C10 C11 . . . . -68.5(6) ?
    C6 Fe1 C10 C11 . . . . -158.4(3) ?
    C9 Fe1 C10 C11 . . . . 121.7(3) ?
    C2 Fe1 C10 C11 . . . . -41.1(3) ?
    C7 Fe1 C10 C11 . . . . 158.7(3) ?
    C3 Fe1 C10 C11 . . . . -1.1(3) ?
    C5 Fe1 C10 C11 . . . . 72.6(5) ?
    C4 Fe1 C10 C11 . . . . 40.9(3) ?
    C9 C10 C11 C15 . . . . -7.8(4) ?
    C8 C10 C11 C15 . . . . 171.8(3) ?
    Fe1 C10 C11 C15 . . . . -98.4(3) ?
    C9 C10 C11 C12 . . . . 172.6(3) ?
    C8 C10 C11 C12 . . . . -7.8(4) ?
    Fe1 C10 C11 C12 . . . . 82.0(3) ?
    C15 C11 C12 C13 . . . . -0.6(4) ?
    C10 C11 C12 C13 . . . . 179.0(2) ?
    C11 C12 C13 C14 . . . . 0.8(4) ?
    C11 C12 C13 C18 . . . . -179.0(2) ?
    C12 C13 C14 C16 . . . . -0.2(4) ?
    C18 C13 C14 C16 . . . . 179.6(2) ?
    C12 C11 C15 C16 . . . . -0.2(4) ?
    C10 C11 C15 C16 . . . . -179.8(2) ?
    C13 C14 C16 C15 . . . . -0.5(4) ?
    C13 C14 C16 C17 . . . . -178.3(2) ?
    C11 C15 C16 C14 . . . . 0.7(4) ?
    C11 C15 C16 C17 . . . . 178.6(2) ?
    Mn1 O2 C17 O1 . . . . 6.6(3) ?
    Mn1 O2 C17 C16 . . . . -172.10(18) ?
    C14 C16 C17 O1 . . . . -8.1(4) ?
    C15 C16 C17 O1 . . . . 174.0(2) ?
    C14 C16 C17 O2 . . . . 170.6(2) ?
    C15 C16 C17 O2 . . . . -7.2(4) ?
    Mn1 O4 C18 O3 1_545 . . . -1.4(3) ?
    Mn1 O4 C18 C13 1_545 . . . 179.6(2) ?
    Mn1 O3 C18 O4 1_545 . . . 1.6(3) ?
    Mn1 O3 C18 C13 1_545 . . . -179.37(19) ?
    C12 C13 C18 O4 . . . . 172.6(3) ?
    C14 C13 C18 O4 . . . . -7.2(4) ?
    C12 C13 C18 O3 . . . . -6.4(4) ?
    C14 C13 C18 O3 . . . . 173.7(2) ?
    C23 N1 C19 C20 . . . . 0.6(6) ?
    Mn1 N1 C19 C20 . . . . 172.1(4) ?
    N1 C19 C20 C21 . . . . -0.8(7) ?
    C19 C20 C21 C22 . . . . 0.7(7) ?
    C20 C21 C22 C23 . . . . -0.3(6) ?
    C19 N1 C23 N2 . . . . -179.9(3) ?
    Mn1 N1 C23 N2 . . . . 10.1(4) ?
    C19 N1 C23 C22 . . . . -0.3(4) ?
    Mn1 N1 C23 C22 . . . . -170.3(2) ?
    C24 N2 C23 N1 . . . . 6.8(5) ?
    C24 N2 C23 C22 . . . . -172.8(3) ?
    C21 C22 C23 N1 . . . . 0.1(5) ?
    C21 C22 C23 N2 . . . . 179.8(3) ?
    C28 N3 C24 N2 . . . . 178.0(2) ?
    Mn1 N3 C24 N2 . . . . -12.0(4) ?
    C28 N3 C24 C25 . . . . -1.4(4) ?
    Mn1 N3 C24 C25 . . . . 168.53(19) ?
    C23 N2 C24 N3 . . . . -5.8(5) ?
    C23 N2 C24 C25 . . . . 173.6(3) ?
    N3 C24 C25 C26 . . . . 0.3(4) ?
    N2 C24 C25 C26 . . . . -179.2(3) ?
    C24 C25 C26 C27 . . . . 1.0(4) ?
    C25 C26 C27 C28 . . . . -1.0(5) ?
    C24 N3 C28 C27 . . . . 1.4(4) ?
    Mn1 N3 C28 C27 . . . . -169.9(2) ?
    C26 C27 C28 N3 . . . . -0.2(5) ?
loop_
    _geom_hbond_atom_site_label_D
    _geom_hbond_atom_site_label_H
    _geom_hbond_atom_site_label_A
    _geom_hbond_site_symmetry_A
    _geom_hbond_distance_DH
    _geom_hbond_distance_HA
    _geom_hbond_distance_DA
    _geom_hbond_angle_DHA
    N2 H10 O7 1_455 0.81(3) 2.01(3) 2.816(4) 173(3)
    O7 H7A O3 1_565 0.75(4) 2.03(4) 2.693(3) 148(4)
    O5 H3 O1 2_755 0.89(4) 1.84(4) 2.731(3) 177(4)
    O6 H6A O4 2_755 0.850(10) 1.863(17) 2.685(3) 162(4)
    O5 H5 O6 . 0.78(3) 1.88(3) 2.655(4) 171(3)
    O7 H7B O2 . 0.86(6) 1.94(6) 2.753(4) 156(5)
data_global
_journal_date_recd_electronic     2011-06-02
_journal_date_accepted     2011-06-13
_journal_name_full     'Acta Crystallographica, Section E'
_journal_year     2011
_journal_volume     67
_journal_issue      7
_journal_page_first     m989
_journal_page_last     m990
_journal_paper_category     QM
_journal_coeditor_code     FJ2428
_publ_contact_author     'Liu, Wei'
_publ_contact_author_email     liuwei@hncj.edu.cn
_publ_contact_author_fax     '+86-375-2089043'
_publ_contact_author_phone     '+86-375-2089043'
_publ_section_title
;\
<i>catena</i>-Poly[[[aqua(di-2-pyridylamine-\k^2^<i>N</i>^2^,<i>N</i>^2'^)\
manganese(II)]-\m-5-ferrocenylbenzene-1,3-dicarboxylato-\k^3^<i>O</i>^1^,\
<i>O</i>^1'^:<i>O</i>^3^] methanol monosolvate monohydrate]
;
loop_
    _publ_author_name
    _publ_author_address
    'Liu, Wei'
;  Department of Chemistry and Chemical Engineering
   Henan University of Urban Construction
   Pingdingshan, Henan 467044
   People's Republic of China
;
    'Zhang, Gang'
;  Department of Chemistry and Chemical Engineering
   Henan University of Urban Construction
   Pingdingshan, Henan 467044
   People's Republic of China
;
