# Supplementary material for: catena-Poly[[[aqua­(di-2-pyridyl­amine-κ2 N 2,N 2′)manganese(II)]-μ-5-ferrocenyl­benzene-1,3-dicarboxyl­ato-κ3 O 1,O 1′:O 3] methanol monosolvate monohydrate]
Source: Acta Crystallogr Sect E Struct Rep Online. 2011 Jun 25;67(Pt 7):m989–90. doi: 10.1107/S1600536811022781 (PMC3152059; doi:10.1107/S1600536811022781)
Supplement: Supplementary file 2 [file e-67-0m989-Isup2.hkl]

# 
# h,k,l, Fc-squared, Fo-squared, sigma(Fo-squared) and status flag 
# 
data_I
_shelx_title ' lx3 in P-1' 
_shelx_refln_list_code          4 
_shelx_F_calc_maximum      204.87 
_exptl_crystal_F_000       662.00 
_reflns_d_resolution_high  0.8107 
 
loop_ 
 _symmetry_equiv_pos_as_xyz 
 'x, y, z' 
 '-x, -y, -z' 
 
_cell_length_a     9.4550 
_cell_length_b    10.1740 
_cell_length_c    15.1530 
_cell_angle_alpha  93.034 
_cell_angle_beta   99.941 
_cell_angle_gamma  94.724 
 
_shelx_F_squared_multiplier     1.000 
 
loop_ 
 _refln_index_h 
 _refln_index_k 
 _refln_index_l 
 _refln_F_squared_calc 
 _refln_F_squared_meas 
 _refln_F_squared_sigma 
 _refln_observed_status 
   1   0   0     1682.83     1701.94     15.32 o 
   2   0   0      288.20      263.95      4.32 o 
   3   0   0     9433.91     9013.70     59.84 o 
   4   0   0      423.34      420.00      7.60 o 
   5   0   0      791.34      854.32     12.53 o 
   6   0   0      591.19      544.36     12.74 o 
   7   0   0      346.69      364.33      9.53 o 
   8   0   0       93.48      102.48      9.22 o 
   9   0   0       17.08       15.35      5.14 o 
  10   0   0      457.71      483.35     17.56 o 
  11   0   0        6.81        9.39      5.84 o 
 -11   1   0       97.71      117.12     10.84 o 
 -10   1   0      123.71       99.73     12.05 o 
  -9   1   0       19.62       13.15      7.03 o 
  -8   1   0     1243.14     1290.07     19.98 o 
  -7   1   0       82.12       78.20      6.87 o 
  -6   1   0      189.56      178.96      6.17 o 
  -5   1   0     4685.70     4589.44     37.41 o 
  -4   1   0       64.17       48.34      3.78 o 
  -3   1   0      885.47      891.93     10.26 o 
  -2   1   0      479.51      456.84      5.90 o 
  -1   1   0       42.83       57.38      1.94 o 
   1   1   0       12.97       10.31      5.10 o 
   2   1   0     8605.04     8862.72    102.11 o 
   3   1   0        0.86        0.67      2.07 o 
   4   1   0      684.32      699.98     13.26 o 
   5   1   0     6149.49     5941.11     57.78 o 
   6   1   0       22.25       17.22      3.44 o 
   7   1   0       14.29       12.13      3.64 o 
   8   1   0     1976.33     1921.60     38.88 o 
   9   1   0        0.06       -3.48      3.48 o 
  10   1   0       56.60       49.44      8.00 o 
  11   1   0      116.74      167.22     16.19 o 
 -11   2   0       47.90       64.87     11.97 o 
 -10   2   0       69.94       65.88      8.09 o 
  -9   2   0      186.83      200.19      8.89 o 
  -8   2   0      869.78      865.09     16.11 o 
  -7   2   0      234.20      224.13      7.56 o 
  -6   2   0     2118.39     2068.89     29.78 o 
  -5   2   0       37.96       26.75      2.78 o 
  -4   2   0       94.46      109.86      4.06 o 
  -3   2   0     4926.83     5078.45     36.71 o 
  -2   2   0        9.55        5.49      1.15 o 
  -1   2   0      270.85      293.63      5.47 o 
   0   2   0    41973.04    40166.84    417.12 o 
   1   2   0    10836.83    11455.24    121.75 o 
   2   2   0       13.27       23.03      3.05 o 
   3   2   0     5301.39     5375.20     50.25 o 
   4   2   0      598.46      550.54     12.39 o 
   5   2   0       19.98       29.75      7.05 o 
   6   2   0      183.92      165.88     12.29 o 
   7   2   0      217.02      216.48     10.16 o 
   8   2   0       33.83       42.21      6.30 o 
   9   2   0       24.61       28.92      7.53 o 
  10   2   0      288.72      369.20     21.49 o 
  11   2   0        4.20       -2.85      6.71 o 
 -10   3   0       90.77      115.29      9.64 o 
  -9   3   0       65.29       70.74      6.03 o 
  -8   3   0      327.40      344.40     10.22 o 
  -7   3   0        6.99        3.54      2.66 o 
  -6   3   0        4.07        4.43      2.34 o 
  -5   3   0     1047.35     1041.62     14.01 o 
  -4   3   0     1976.73     1978.83     19.40 o 
  -3   3   0      610.29      615.99     10.22 o 
  -2   3   0     1210.61     1318.89     12.77 o 
  -1   3   0      300.06      245.44      4.67 o 
   0   3   0    15847.73    15966.41    167.22 o 
   1   3   0      227.82      258.97      8.92 o 
   2   3   0     3671.84     3624.59     31.20 o 
   3   3   0      969.39      922.22     18.90 o 
   4   3   0      285.17      282.06      9.40 o 
   5   3   0     1655.16     1569.16     39.75 o 
   6   3   0       25.32       18.86      4.00 o 
   7   3   0      360.07      373.31     13.58 o 
   8   3   0      447.45      453.67     21.29 o 
   9   3   0       69.55       70.18     11.37 o 
  10   3   0        0.66        4.98      7.39 o 
 -10   4   0       37.35       41.70     10.12 o 
  -9   4   0      938.46      947.05     27.44 o 
  -8   4   0       67.92       75.29      6.99 o 
  -7   4   0      394.30      392.70     10.00 o 
  -6   4   0     1764.06     1849.61     41.21 o 
  -5   4   0      146.01      148.44      5.37 o 
  -4   4   0        0.53       -0.80      1.78 o 
  -3   4   0     9032.67     9429.95    120.85 o 
  -2   4   0      314.33      370.53      8.13 o 
  -1   4   0     2424.05     2523.76     21.78 o 
   0   4   0     1650.49     1608.38     26.83 o 
   1   4   0     3471.33     3812.27     51.70 o 
   2   4   0       29.31       38.95      6.11 o 
   3   4   0      979.50      950.12     23.26 o 
   4   4   0     2527.22     2438.84     44.07 o 
   5   4   0        8.80        5.22      3.86 o 
   6   4   0       46.75       54.91      8.48 o 
   7   4   0      395.20      444.71     20.53 o 
   8   4   0      689.73      755.75     28.64 o 
   9   4   0      257.10      241.78     17.92 o 
  10   4   0      262.38      297.94     21.29 o 
 -10   5   0        3.98        0.76      7.67 o 
  -9   5   0       17.20       18.88      7.71 o 
  -8   5   0      190.18      202.05     16.03 o 
  -7   5   0       15.83       11.14      3.77 o 
  -6   5   0      152.20      137.66      9.30 o 
  -5   5   0       69.85       65.46      4.06 o 
  -4   5   0     1970.33     1904.45     19.82 o 
  -3   5   0        6.25        0.92      1.37 o 
  -2   5   0       57.92       72.02      4.00 o 
  -1   5   0     5547.60     5516.98     41.84 o 
   0   5   0     4508.95     4516.31     60.05 o 
   1   5   0      222.10      210.61      9.92 o 
   2   5   0     1002.31      853.71     14.01 o 
   3   5   0       68.46       73.19      4.53 o 
   4   5   0       62.76       66.79      6.01 o 
   5   5   0      431.39      455.24     19.20 o 
   6   5   0      283.71      274.48     16.23 o 
   7   5   0      118.17       98.41     11.85 o 
   8   5   0       64.42       61.66     10.85 o 
   9   5   0      146.13      160.36     16.39 o 
  10   5   0       28.11       19.12      9.84 o 
 -10   6   0        4.31       12.53      7.79 o 
  -9   6   0      631.00      678.70     30.21 o 
  -8   6   0        8.67        7.87      6.51 o 
  -7   6   0        0.55        0.24      5.22 o 
  -6   6   0      796.77      796.32     17.48 o 
  -5   6   0        2.95        2.48      2.44 o 
  -4   6   0      119.41      121.69      7.72 o 
  -3   6   0      637.52      626.87     10.45 o 
  -2   6   0      849.57      830.63     19.66 o 
  -1   6   0       51.96       61.35      3.73 o 
   0   6   0       11.27        3.41      2.89 o 
   1   6   0      648.03      673.48     19.60 o 
   2   6   0        6.97        7.35      4.14 o 
   3   6   0       64.56       65.20      5.04 o 
   4   6   0      871.93      824.79     18.15 o 
   5   6   0       15.31       21.85      6.35 o 
   6   6   0      176.98      162.89     14.06 o 
   7   6   0      481.65      504.49     23.74 o 
   8   6   0      163.99      146.18     15.26 o 
   9   6   0       30.17       19.56      8.52 o 
 -10   7   0       33.10       27.76     10.73 o 
  -9   7   0       40.60       28.68     10.00 o 
  -8   7   0       57.73       54.99     11.21 o 
  -7   7   0      121.20      131.39     14.18 o 
  -6   7   0      357.72      387.55     20.97 o 
  -5   7   0        0.67       -0.44      4.34 o 
  -4   7   0      811.02      801.34     27.23 o 
  -3   7   0       89.17       94.02      7.15 o 
  -2   7   0      238.28      236.45      6.98 o 
  -1   7   0     1909.90     1936.48     22.05 o 
   0   7   0      309.59      278.49     13.06 o 
   1   7   0      214.73      204.18     11.77 o 
   2   7   0      642.29      677.05     22.17 o 
   3   7   0       66.42       63.58      8.05 o 
   4   7   0      151.53      166.38     12.77 o 
   5   7   0       16.62       21.45      6.47 o 
   6   7   0      131.39      121.47     13.26 o 
   7   7   0        1.53        3.90      6.19 o 
   8   7   0        0.41       -0.56      6.87 o 
  -9   8   0      227.27      232.66     20.53 o 
  -8   8   0       10.75       18.80      8.76 o 
  -7   8   0       96.80       73.99     12.29 o 
  -6   8   0      264.81      280.02     19.64 o 
  -5   8   0      141.75      139.83     14.50 o 
  -4   8   0       73.79       67.93     10.64 o 
  -3   8   0       10.91       13.87      3.76 o 
  -2   8   0     2692.92     2679.08     90.72 o 
  -1   8   0     2023.81     1976.46     25.27 o 
   0   8   0      477.37      507.17     14.21 o 
   1   8   0     1354.32     1431.43     33.98 o 
   2   8   0       86.07       78.97      9.28 o 
   3   8   0       11.72       -0.99      2.69 o 
   4   8   0      177.86      190.52     14.38 o 
   5   8   0        2.08       -0.96      4.50 o 
   6   8   0       25.32       35.31      8.96 o 
   7   8   0       59.77       79.74     13.06 o 
   8   8   0        0.02        4.66      6.83 o 
  -8   9   0        2.21       -3.78      6.31 o 
  -7   9   0       62.39       59.69     12.61 o 
  -6   9   0      155.20      151.72     16.67 o 
  -5   9   0       30.52       13.22      7.43 o 
  -4   9   0      374.50      361.76     21.57 o 
  -3   9   0      181.91      182.81     15.83 o 
  -2   9   0      240.36      226.76     16.75 o 
  -1   9   0      143.63      145.74     12.11 o 
   0   9   0      267.66      290.60     11.52 o 
   1   9   0       75.06       62.99     16.33 o 
   2   9   0       13.95       19.36      4.29 o 
   3   9   0      356.21      356.42     12.01 o 
   4   9   0       73.96       77.81     11.09 o 
   5   9   0       35.95       30.77      8.80 o 
   6   9   0      138.78      145.57     15.99 o 
   7   9   0       69.83       77.13     13.50 o 
  -7  10   0        6.02        6.35      7.27 o 
  -6  10   0        0.11       -6.79      6.79 o 
  -5  10   0      199.03      204.34     19.28 o 
  -4  10   0       41.45       43.06     11.49 o 
  -3  10   0        0.64       -0.88      6.03 o 
  -2  10   0      126.31      121.91     14.42 o 
  -1  10   0       58.17       44.19     10.00 o 
   0  10   0        2.02        3.83      3.92 o 
   1  10   0      198.21      169.44     18.46 o 
   2  10   0       40.60       38.69      5.67 o 
   3  10   0       72.91       70.70     11.09 o 
   4  10   0       75.66       89.06      8.80 o 
   5  10   0        3.82        9.60      6.91 o 
   6  10   0        0.02       -2.17      6.15 o 
  -6  11   0        7.41       -2.61      8.27 o 
  -5  11   0        0.44       -2.17      7.39 o 
  -4  11   0       91.74       86.08     15.06 o 
  -3  11   0        3.37        0.28      6.99 o 
  -2  11   0        5.94        0.64      6.63 o 
  -1  11   0        6.46        5.74      7.79 o 
   0  11   0       79.75       73.19     12.57 o 
   2  11   0       19.95       10.31      4.81 o 
   3  11   0      101.70       93.71     13.10 o 
   4  11   0       21.13       25.02      6.39 o 
  -4  12   0       81.88       95.08     15.91 o 
  -3  12   0      110.05       82.67     15.55 o 
  -2  12   0      209.23      270.14     22.98 o 
  -1  12   0       65.36       54.67     12.45 o 
   0 -12   1        7.50        3.05      8.56 o 
   1 -12   1        3.97       10.89      8.76 o 
   2 -12   1        0.95        3.29      7.67 o 
   3 -12   1       51.71       51.98     14.06 o 
   4 -12   1       20.78       31.49     11.37 o 
  -4 -11   1        5.80       12.49      7.27 o 
  -3 -11   1       32.75       32.48      6.34 o 
  -1 -11   1        1.48        9.68      7.59 o 
   0 -11   1      129.08      120.43     14.90 o 
   1 -11   1       84.25       90.54     13.90 o 
   2 -11   1       26.69       32.38     10.24 o 
   3 -11   1       33.29       32.62     10.16 o 
   4 -11   1      129.18      115.89     16.71 o 
   5 -11   1        2.77        6.43      7.99 o 
   6 -11   1       60.34       56.28     13.62 o 
  -6 -10   1        0.73        2.41      6.43 o 
  -5 -10   1       21.17       20.57      8.44 o 
  -4 -10   1       41.63       35.07      8.88 o 
  -3 -10   1       66.97       54.83     10.28 o 
  -2 -10   1       18.53       17.35      7.07 o 
  -1 -10   1      210.76      214.69     11.10 o 
   0 -10   1      176.52      189.04     16.47 o 
   1 -10   1        8.88        7.75      6.67 o 
   2 -10   1        7.57        4.10      6.35 o 
   3 -10   1      411.57      448.85     25.07 o 
   4 -10   1       58.25       46.44     11.65 o 
   5 -10   1       13.42       21.13      8.84 o 
   6 -10   1      195.81      178.03     18.96 o 
   7 -10   1       30.33       31.13     10.81 o 
  -7  -9   1        6.74        4.30      7.51 o 
  -6  -9   1       20.04       16.67      7.71 o 
  -5  -9   1      138.15      135.69     14.18 o 
  -4  -9   1      242.31      210.77     15.59 o 
  -3  -9   1      196.08      242.04     16.05 o 
  -2  -9   1      718.41      707.82     24.78 o 
  -1  -9   1       14.78       10.85      5.26 o 
   0  -9   1      462.47      440.37     17.02 o 
   1  -9   1       20.23       20.12      7.39 o 
   2  -9   1       93.10       97.05     12.49 o 
   3  -9   1       10.09        6.51      6.59 o 
   4  -9   1      150.58      124.40     14.70 o 
   5  -9   1       60.25       34.02      9.44 o 
   6  -9   1       30.10       19.00      8.27 o 
   7  -9   1       29.77       49.41     12.17 o 
   8  -9   1       57.30       88.61     14.94 o 
  -8  -8   1       32.78       41.09     11.13 o 
  -7  -8   1       56.13       63.95     11.77 o 
  -6  -8   1        1.37        3.17      5.70 o 
  -5  -8   1       98.65       72.71     10.77 o 
  -4  -8   1       74.42       48.69      8.72 o 
  -3  -8   1      285.51      297.42     10.28 o 
  -2  -8   1      130.98      116.85     10.36 o 
  -1  -8   1        1.41        1.61      4.14 o 
   0  -8   1     5380.55     5346.74     63.79 o 
   1  -8   1     1208.32     1286.88     18.44 o 
   2  -8   1      323.94      345.54     18.88 o 
   3  -8   1      979.75     1067.26     34.59 o 
   4  -8   1       83.64       76.28     11.21 o 
   5  -8   1       41.37       43.99     10.12 o 
   6  -8   1      193.48      161.56     16.15 o 
   7  -8   1       76.51       83.75     13.42 o 
   8  -8   1      181.74      167.71     17.39 o 
   9  -8   1       48.47       44.39     12.13 o 
  -9  -7   1       25.98       19.36      8.27 o 
  -8  -7   1      277.85      333.97     21.77 o 
  -7  -7   1       27.65       21.93      7.63 o 
  -6  -7   1       92.14       96.97     12.09 o 
  -5  -7   1      526.39      516.18     22.33 o 
  -4  -7   1      185.93      184.58     13.26 o 
  -3  -7   1        5.89        0.34      2.65 o 
  -2  -7   1       33.81       37.52      6.75 o 
  -1  -7   1        3.14        5.02      3.62 o 
   0  -7   1      422.54      417.24     15.18 o 
   1  -7   1        1.36       -0.26      2.00 o 
   2  -7   1      280.46      282.38     14.54 o 
   3  -7   1        9.94        9.66      2.52 o 
   4  -7   1       10.47        8.76      5.30 o 
   5  -7   1      898.32      981.14     33.50 o 
   6  -7   1      233.86      220.81     17.07 o 
   7  -7   1        1.62       -1.37      5.46 o 
   8  -7   1      463.88      456.60     24.62 o 
   9  -7   1       13.99       23.14      9.84 o 
  -9  -6   1       23.57        8.19      6.71 o 
  -8  -6   1       68.99       52.34     10.85 o 
  -7  -6   1       31.84       20.49      7.19 o 
  -6  -6   1      485.97      464.04     21.25 o 
  -5  -6   1       47.37       26.95      6.75 o 
  -4  -6   1       47.48       47.80      7.59 o 
  -3  -6   1      684.28      662.55     13.00 o 
  -2  -6   1        3.20        9.60      4.14 o 
  -1  -6   1      535.70      554.98     16.95 o 
   0  -6   1     6233.66     6206.84     78.73 o 
   1  -6   1       12.44        4.96      2.75 o 
   2  -6   1       37.86       36.71      3.49 o 
   3  -6   1     2202.66     2214.04     22.45 o 
   4  -6   1      172.51      158.47      5.65 o 
   5  -6   1       68.04       66.92      9.80 o 
   6  -6   1      155.45      157.22     13.90 o 
   7  -6   1       11.87       11.13      6.43 o 
   8  -6   1       89.87       82.43     11.89 o 
   9  -6   1       40.23       39.69     10.69 o 
  10  -6   1       63.59       65.76     13.26 o 
 -10  -5   1        8.94        5.74      6.35 o 
  -9  -5   1       84.10       95.88     13.46 o 
  -8  -5   1      270.30      318.10     19.44 o 
  -7  -5   1      189.03      187.91     15.02 o 
  -6  -5   1      263.53      260.50     15.34 o 
  -5  -5   1      833.06      798.04     25.39 o 
  -4  -5   1        3.83        1.33      3.45 o 
  -3  -5   1      117.99      120.61      5.26 o 
  -2  -5   1        3.93       -0.20      2.69 o 
  -1  -5   1      369.69      342.16     12.13 o 
   0  -5   1      678.27      736.22     17.43 o 
   1  -5   1     1016.83     1025.69     15.02 o 
   2  -5   1     1965.30     1836.53     18.66 o 
   3  -5   1       10.35        7.74      1.90 o 
   4  -5   1      377.75      381.92      8.43 o 
   5  -5   1     2316.37     2313.69     23.96 o 
   6  -5   1       11.58       10.35      2.76 o 
   7  -5   1       86.40       94.16     11.21 o 
   8  -5   1     1475.20     1544.79     42.50 o 
   9  -5   1       35.86       26.91      8.88 o 
  10  -5   1        3.78        6.79      7.07 o 
 -10  -4   1        6.49        4.58      7.63 o 
  -9  -4   1      135.36      138.30     14.78 o 
  -8  -4   1       77.58       85.36     11.29 o 
  -7  -4   1      326.92      306.33     17.27 o 
  -6  -4   1      460.75      471.91     19.68 o 
  -5  -4   1       67.37       44.55      7.07 o 
  -4  -4   1      652.49      629.57     19.88 o 
  -3  -4   1     5372.80     5439.52     72.91 o 
  -2  -4   1      719.35      867.38     19.88 o 
  -1  -4   1     1093.34     1072.52     20.81 o 
   0  -4   1    10498.68    10876.08    118.74 o 
   1  -4   1      414.65      443.28     10.75 o 
   2  -4   1      774.45      748.85      9.80 o 
   3  -4   1     4735.74     4974.85     49.19 o 
   4  -4   1      496.61      465.04      8.45 o 
   5  -4   1      569.64      555.72     10.04 o 
   6  -4   1        2.55        4.30      2.31 o 
   7  -4   1      215.62      214.61      7.64 o 
   8  -4   1      346.51      370.58     15.30 o 
   9  -4   1      446.36      479.22     23.54 o 
  10  -4   1      594.26      657.81     29.04 o 
 -10  -3   1        3.80       -5.50      5.50 o 
  -9  -3   1      135.11      139.31     14.34 o 
  -8  -3   1        2.80        4.66      4.82 o 
  -7  -3   1       71.40       70.86      9.32 o 
  -6  -3   1       63.47       62.38      8.03 o 
  -5  -3   1      708.61      732.29     21.77 o 
  -4  -3   1      951.18      905.82     22.82 o 
  -3  -3   1        6.29        4.90      2.65 o 
  -2  -3   1      626.66      683.34     13.38 o 
  -1  -3   1      685.93      725.06     14.98 o 
   0  -3   1     9388.81     9734.71    104.48 o 
   1  -3   1      128.21      131.19      3.86 o 
   2  -3   1     4174.74     4091.82     63.54 o 
   3  -3   1     1085.51     1100.31     14.45 o 
   4  -3   1     2609.22     2598.34     23.64 o 
   5  -3   1     3565.28     3486.39     51.34 o 
   6  -3   1      280.95      265.96      7.63 o 
   7  -3   1       51.19       45.76      4.37 o 
   8  -3   1      844.08      809.25     15.64 o 
   9  -3   1      314.27      331.77     10.85 o 
 -11  -2   1       11.50       22.17      9.04 o 
 -10  -2   1        5.50       11.37      6.99 o 
  -9  -2   1      658.47      615.71     25.87 o 
  -8  -2   1      247.66      259.53     16.23 o 
  -7  -2   1        8.33       -0.12      3.29 o 
  -6  -2   1     2111.02     2089.39     30.65 o 
  -5  -2   1       29.28       26.53      3.89 o 
  -4  -2   1        3.22        5.10      2.41 o 
  -3  -2   1     2162.73     2002.28     32.46 o 
  -2  -2   1     3917.24     3998.97     50.37 o 
  -1  -2   1     5857.93     5753.53     64.63 o 
   0  -2   1    16083.06    16856.80    173.33 o 
   1  -2   1     9521.93     9835.36     76.02 o 
   2  -2   1      425.96      440.08      6.11 o 
   3  -2   1     1942.84     2157.71     18.99 o 
   4  -2   1     1975.48     1890.75     18.75 o 
   5  -2   1       79.55       88.84      4.29 o 
   6  -2   1       75.50       74.01      4.46 o 
   7  -2   1      402.56      392.00      9.94 o 
   8  -2   1      250.14      251.21      8.90 o 
   9  -2   1      119.36      127.52     10.54 o 
  10  -2   1      295.17      307.14     14.01 o 
 -11  -1   1       52.37       39.53     10.81 o 
 -10  -1   1       10.12       18.88      7.31 o 
  -9  -1   1       34.16       38.12      8.03 o 
  -8  -1   1      104.15      102.39      8.08 o 
  -7  -1   1      101.25       92.43     15.34 o 
  -6  -1   1       18.46       23.91      4.09 o 
  -5  -1   1      157.37      162.28      7.04 o 
  -4  -1   1     2142.49     2020.26     25.21 o 
  -3  -1   1      836.88      870.19     18.08 o 
  -2  -1   1      131.97      143.40      5.90 o 
  -1  -1   1     6924.35     7621.64     81.38 o 
   0  -1   1       60.13       87.93      3.58 o 
   1  -1   1      370.23      374.30      8.19 o 
   2  -1   1    19144.11    19878.13    151.86 o 
   3  -1   1      197.47      188.26      4.43 o 
   4  -1   1       78.86       74.37      5.31 o 
   5  -1   1     3164.59     3132.41     28.17 o 
   6  -1   1      684.23      704.50     19.09 o 
   7  -1   1       61.59       59.57      4.54 o 
   8  -1   1      430.95      404.03     10.75 o 
   9  -1   1      382.20      381.42     14.52 o 
  10  -1   1       25.88       25.99      6.25 o 
  11  -1   1       10.34       10.88      6.13 o 
 -11   0   1       65.82       57.92     11.97 o 
 -10   0   1        1.02       -2.89      5.74 o 
  -9   0   1     1024.12     1095.19     46.98 o 
  -8   0   1      145.73      158.62     12.83 o 
  -7   0   1      419.18      392.38     10.39 o 
  -6   0   1     3938.84     3803.43     34.68 o 
  -5   0   1        8.75        8.44      2.05 o 
  -4   0   1       25.45       33.92      2.67 o 
  -3   0   1        9.17       26.68     14.64 o 
  -2   0   1    11119.21    11306.04    152.44 o 
  -1   0   1      898.30     1000.49     10.40 o 
   1   0   1    15502.19    15702.18    178.85 o 
   2   0   1        1.00        1.64      1.12 o 
   3   0   1        7.51       12.51      1.58 o 
   4   0   1     3339.80     3173.28     26.68 o 
   5   0   1      111.73      112.64      4.65 o 
   6   0   1      188.28      207.32      7.50 o 
   7   0   1     1711.87     1773.64     22.31 o 
   8   0   1      136.46      160.24     13.62 o 
   9   0   1        6.75        5.23      4.78 o 
  10   0   1       85.80       79.22      8.84 o 
  11   0   1        0.23        1.03      5.35 o 
 -11   1   1        1.77        2.25      6.47 o 
 -10   1   1      139.12      140.38     10.51 o 
  -9   1   1      261.85      254.47      9.53 o 
  -8   1   1      211.13      183.29     10.58 o 
  -7   1   1      281.51      303.99      9.56 o 
  -6   1   1      351.48      374.49      8.99 o 
  -5   1   1       14.78        8.62      2.05 o 
  -4   1   1     1088.53     1040.53     12.84 o 
  -3   1   1      404.00      418.72      7.00 o 
  -2   1   1      326.44      329.27      4.88 o 
  -1   1   1    14523.06    14178.63    111.27 o 
   1   1   1      502.64      594.67     11.29 o 
   2   1   1     5989.72     5822.84     49.45 o 
   3   1   1       12.10       15.56      2.37 o 
   4   1   1      738.01      707.25     13.42 o 
   5   1   1      811.82      803.66     15.88 o 
   6   1   1      852.18      812.49     17.27 o 
   7   1   1       24.50       25.95      4.66 o 
   8   1   1       64.48       81.90      7.71 o 
   9   1   1      712.64      687.03     35.69 o 
  10   1   1       10.33        5.39      5.00 o 
  11   1   1        9.85        1.66      5.44 o 
 -11   2   1        3.65        1.61      6.79 o 
 -10   2   1        0.07        2.39      4.27 o 
  -9   2   1      494.37      505.43     18.67 o 
  -8   2   1      408.23      422.52     11.27 o 
  -7   2   1       15.17       13.65      2.96 o 
  -6   2   1      467.92      466.48     13.61 o 
  -5   2   1      675.95      617.09     10.53 o 
  -4   2   1        0.14        1.66      1.40 o 
  -3   2   1      829.81      891.01     10.28 o 
  -2   2   1      520.98      473.55      8.42 o 
  -1   2   1      907.92      796.11     10.44 o 
   0   2   1      274.13      235.40     23.96 o 
   1   2   1     3836.59     3835.13     26.47 o 
   2   2   1     2298.84     2405.26     35.11 o 
   3   2   1      773.00      752.61     17.84 o 
   4   2   1     3900.70     3853.98     41.45 o 
   5   2   1        0.01        1.24      2.10 o 
   6   2   1        9.98        8.30      3.47 o 
   7   2   1      422.25      431.86     14.18 o 
   8   2   1      116.34      119.62      9.11 o 
   9   2   1       19.24       21.55      5.49 o 
  10   2   1       31.35       31.15      7.03 o 
 -11   3   1       16.21       18.64      8.60 o 
 -10   3   1      155.01      173.55     10.86 o 
  -9   3   1      275.38      282.88     12.41 o 
  -8   3   1      256.44      252.62      8.85 o 
  -7   3   1      441.23      437.49     10.50 o 
  -6   3   1      132.47      122.84      5.42 o 
  -5   3   1      166.56      147.41      8.59 o 
  -4   3   1     3449.38     3471.59     28.75 o 
  -3   3   1      355.54      357.23     14.86 o 
  -2   3   1      174.04      204.23      9.88 o 
  -1   3   1     4414.60     4492.50     40.19 o 
   0   3   1     1792.28     1848.34     20.16 o 
   1   3   1       47.60       60.99      3.33 o 
   2   3   1      224.96      272.21      7.67 o 
   3   3   1      575.80      553.57     16.23 o 
   4   3   1      132.76      142.00      6.78 o 
   5   3   1      381.69      359.16     11.69 o 
   6   3   1     1414.16     1485.12     34.69 o 
   7   3   1        1.51        1.75      3.43 o 
   8   3   1       42.05       43.21     13.90 o 
   9   3   1      385.86      366.53     15.60 o 
  10   3   1       34.15       24.26      8.11 o 
 -11   4   1        1.55        6.91      7.35 o 
 -10   4   1       30.59       52.98     11.45 o 
  -9   4   1      425.49      450.76     15.81 o 
  -8   4   1      108.83       92.08      7.62 o 
  -7   4   1       79.20       86.63     16.47 o 
  -6   4   1       92.36      111.47      5.28 o 
  -5   4   1     1790.97     1700.56     18.89 o 
  -4   4   1     1097.14     1122.19     13.41 o 
  -3   4   1     1784.83     1953.35     25.23 o 
  -2   4   1     5798.87     5673.76     42.24 o 
  -1   4   1      309.73      312.52      7.97 o 
   0   4   1     2819.31     2721.30     28.86 o 
   1   4   1     8040.10     7989.19     95.32 o 
   2   4   1     4295.45     4750.49     41.46 o 
   3   4   1     1326.74     1384.11     29.56 o 
   4   4   1      438.68      418.98     12.17 o 
   5   4   1       95.44       76.08      6.65 o 
   6   4   1       13.65       14.93      4.25 o 
   7   4   1      258.01      235.23     15.22 o 
   8   4   1      341.94      320.55     19.12 o 
   9   4   1       71.35       71.26     11.69 o 
  10   4   1       20.16        7.03      7.79 o 
 -10   5   1       83.58      113.12     14.70 o 
  -9   5   1        0.22        9.80      6.63 o 
  -8   5   1       30.81       27.34      5.26 o 
  -7   5   1      467.38      489.59     14.46 o 
  -6   5   1        1.03        1.40      2.69 o 
  -5   5   1       30.13       35.29      4.39 o 
  -4   5   1     1139.25     1232.11     43.94 o 
  -3   5   1      354.30      348.43     10.84 o 
  -2   5   1      494.30      494.12      8.21 o 
  -1   5   1       34.98       40.79      4.54 o 
   0   5   1      996.60     1113.08     17.35 o 
   1   5   1        9.26       13.34      4.10 o 
   2   5   1      468.30      509.83     16.99 o 
   3   5   1     1656.57     1712.58     35.75 o 
   4   5   1      577.30      598.80     21.17 o 
   5   5   1       79.50       85.36      9.56 o 
   6   5   1     1194.86     1259.95     35.47 o 
   7   5   1        2.10        1.65      4.94 o 
   8   5   1       65.49       58.97     10.56 o 
   9   5   1      140.76      123.88     15.34 o 
 -10   6   1       18.75        8.56      8.40 o 
  -9   6   1       17.46       19.20      8.48 o 
  -8   6   1      543.98      615.47     27.15 o 
  -7   6   1       17.09       12.00      4.03 o 
  -6   6   1       97.35       88.02      6.70 o 
  -5   6   1      323.29      277.06      9.94 o 
  -4   6   1      398.65      377.74     11.21 o 
  -3   6   1       13.11       19.44      2.50 o 
  -2   6   1     1336.59     1295.42     15.66 o 
  -1   6   1       47.96       57.17      4.37 o 
   0   6   1      282.28      354.08     10.28 o 
   1   6   1     1453.10     1435.41     31.17 o 
   2   6   1        6.32        9.24      2.69 o 
   3   6   1        6.97        0.00      3.49 o 
   4   6   1        3.82       -0.76      4.10 o 
   5   6   1       19.52       11.17      5.34 o 
   6   6   1        8.08        7.51      5.50 o 
   7   6   1       18.73       11.81      6.39 o 
   8   6   1       73.81       84.60     12.97 o 
   9   6   1       27.35       32.01      9.80 o 
 -10   7   1       84.18       70.66     14.34 o 
  -9   7   1        6.56        9.00      7.43 o 
  -8   7   1        1.07        9.60      7.31 o 
  -7   7   1      194.74      219.04     17.23 o 
  -6   7   1       65.01       70.02     10.60 o 
  -5   7   1        5.81        0.96      2.77 o 
  -4   7   1       34.95       40.07      4.96 o 
  -3   7   1     1173.26     1163.21     21.17 o 
  -2   7   1      438.40      420.85     31.79 o 
  -1   7   1       44.42       45.22      3.79 o 
   0   7   1     2078.11     2068.66     95.84 o 
   1   7   1      208.69      190.77     10.73 o 
   2   7   1      136.39      140.13      7.26 o 
   3   7   1      911.90      914.23     17.37 o 
   4   7   1        0.38        3.78      5.22 o 
   5   7   1       19.80       22.53      4.77 o 
   6   7   1      242.10      249.53     17.67 o 
   7   7   1        0.08        0.20      5.66 o 
   8   7   1       26.98       18.44      7.95 o 
  -9   8   1       83.84       92.87     14.70 o 
  -8   8   1      445.85      429.89     25.19 o 
  -7   8   1      134.56      122.64     14.42 o 
  -6   8   1       13.57       18.60      7.27 o 
  -5   8   1      177.59      190.80     16.07 o 
  -4   8   1      133.29      122.56      7.91 o 
  -3   8   1        7.58        1.67      5.06 o 
  -2   8   1       18.26       17.55      4.00 o 
  -1   8   1        3.55        0.13      3.60 o 
   0   8   1       45.29       51.83      9.28 o 
   1   8   1      150.32      146.72      8.33 o 
   2   8   1      375.91      421.68     12.42 o 
   3   8   1        0.31        3.76      2.88 o 
   4   8   1       36.62       21.01      7.23 o 
   5   8   1      375.54      350.58     14.27 o 
   6   8   1      124.44       78.85     12.25 o 
   7   8   1        1.18       -3.78      5.95 o 
  -8   9   1       25.77       31.41     10.12 o 
  -7   9   1        3.42       -0.40      6.51 o 
  -6   9   1      405.68      375.62     23.06 o 
  -5   9   1      128.05      107.45     13.62 o 
  -4   9   1        8.00       11.69      7.03 o 
  -3   9   1      565.18      658.01     27.68 o 
  -2   9   1        2.13        6.73      3.81 o 
  -1   9   1       70.37       77.18      6.99 o 
   0   9   1      438.36      452.47     14.43 o 
   1   9   1      171.29      167.53     21.23 o 
   2   9   1       69.59       67.79      6.43 o 
   3   9   1      332.99      341.31     11.90 o 
   4   9   1        0.48        0.04      5.62 o 
   5   9   1       25.69       13.86      7.07 o 
   6   9   1        3.13       -4.66      5.95 o 
   7   9   1       90.97       88.13     14.42 o 
  -7  10   1        1.97        5.02      7.91 o 
  -6  10   1       45.44       23.74      9.92 o 
  -5  10   1       61.71       50.65     11.41 o 
  -4  10   1        0.47       -3.33      6.31 o 
  -3  10   1       56.36       41.78     10.85 o 
  -2  10   1        4.06        0.24      5.66 o 
  -1  10   1        2.43        3.20      4.24 o 
   0  10   1       38.53       34.99      5.90 o 
   1  10   1       28.00       21.09      6.91 o 
   2  10   1      381.24      362.35     17.57 o 
   3  10   1       58.95       71.48      8.68 o 
   4  10   1        1.87       -1.53      5.38 o 
   5  10   1       99.93       54.11     11.13 o 
  -6  11   1      213.27      247.68     21.93 o 
  -5  11   1       65.64       72.06     13.82 o 
  -4  11   1        2.23        3.70      7.87 o 
  -3  11   1      356.82      383.86     24.54 o 
  -2  11   1        4.13       -0.52      6.31 o 
  -1  11   1        0.02        1.53      6.79 o 
   0  11   1       86.61       97.33     12.13 o 
   1  11   1        1.83        0.76      5.50 o 
   2  11   1        0.54        1.61      3.78 o 
   3  11   1       19.23       29.20      9.24 o 
   4  11   1        5.63        6.31      7.07 o 
  -4  12   1      129.10      128.82     17.23 o 
  -3  12   1       97.65       98.74     15.55 o 
  -2  12   1       87.95       79.74     14.18 o 
  -1  12   1      220.76      189.64     18.88 o 
   1  12   1      100.44      112.96     12.89 o 
   0 -12   2      307.51      312.12     23.42 o 
   1 -12   2       31.90       15.67      9.24 o 
   2 -12   2      128.20      148.95     18.28 o 
   3 -12   2      202.52      223.54     21.65 o 
   4 -12   2        7.22        1.04      9.00 o 
  -4 -11   2        0.18       -0.04      6.47 o 
  -1 -11   2        0.66       -1.93      6.71 o 
   0 -11   2        6.50       19.16      8.84 o 
   1 -11   2       84.13      103.60     14.82 o 
   2 -11   2      214.37      214.70     19.52 o 
   3 -11   2       32.29       10.24      8.88 o 
   4 -11   2      154.25      221.33     21.37 o 
   5 -11   2      252.07      237.52     22.41 o 
   6 -11   2        6.59       -4.62      8.11 o 
  -6 -10   2      170.25      165.70     16.87 o 
  -5 -10   2       13.00        0.52      6.15 o 
  -4 -10   2      129.38      119.58     13.50 o 
  -3 -10   2      297.47      276.36     17.03 o 
  -2 -10   2       10.02       11.17      6.47 o 
  -1 -10   2        2.75        4.90      7.43 o 
   0 -10   2      164.98      171.88     16.07 o 
   1 -10   2       94.86      115.77     14.06 o 
   2 -10   2       29.58       13.86      7.67 o 
   3 -10   2        0.91        1.08      7.15 o 
   4 -10   2       16.94       17.96      8.72 o 
   5 -10   2       45.81       37.84     11.05 o 
   6 -10   2       28.50        8.80      8.36 o 
   7 -10   2        5.57        6.47      8.19 o 
  -7  -9   2        8.41        6.83      7.23 o 
  -6  -9   2        5.24       -2.21      5.70 o 
  -5  -9   2       12.20        0.44      4.78 o 
  -4  -9   2      117.85      122.07     12.57 o 
  -3  -9   2      104.16      101.70      7.80 o 
  -2  -9   2       68.91      105.36     10.81 o 
  -1  -9   2        7.68        6.19      5.22 o 
   0  -9   2       36.82       44.95      9.12 o 
   1  -9   2      140.21      165.66     14.98 o 
   2  -9   2      709.12      718.35     28.96 o 
   3  -9   2      175.67      159.11     15.71 o 
   4  -9   2      193.88      218.68     18.28 o 
   5  -9   2      661.28      734.17     32.34 o 
   6  -9   2        1.05       -0.52      6.23 o 
   7  -9   2        0.47       10.04      8.72 o 
   8  -9   2       80.05       60.70     14.02 o 
  -8  -8   2       60.38       48.44     11.65 o 
  -7  -8   2      174.35      187.27     16.91 o 
  -6  -8   2      292.07      309.54     19.20 o 
  -5  -8   2        0.97       -4.18      4.42 o 
  -4  -8   2      166.79      164.41     13.38 o 
  -3  -8   2      257.71      250.52      7.80 o 
  -2  -8   2      730.30      734.74     23.50 o 
  -1  -8   2       11.94        5.02      4.50 o 
   0  -8   2       43.97       38.46      4.91 o 
   1  -8   2      210.43      220.41     13.50 o 
   2  -8   2       11.81       13.06      4.48 o 
   3  -8   2        8.09        3.82      4.86 o 
   4  -8   2      491.57      499.95     24.66 o 
   5  -8   2       84.91       71.26     12.13 o 
   6  -8   2      357.50      311.15     20.65 o 
   7  -8   2      119.07      138.50     16.07 o 
   8  -8   2       66.00       76.12     13.78 o 
   9  -8   2       28.21       36.43     12.29 o 
  -9  -7   2        8.97       16.43      9.16 o 
  -8  -7   2      115.58       89.66     13.30 o 
  -7  -7   2      150.86      188.72     16.27 o 
  -6  -7   2       56.15       52.54      9.48 o 
  -5  -7   2      166.44      175.94     14.02 o 
  -4  -7   2      266.03      246.52     14.38 o 
  -3  -7   2        0.21        1.65      2.13 o 
  -2  -7   2        7.17        7.95      4.18 o 
  -1  -7   2      320.13      338.47     14.06 o 
   0  -7   2      214.84      251.98      8.90 o 
   1  -7   2      512.67      532.39     12.16 o 
   2  -7   2      650.28      641.98     11.46 o 
   3  -7   2       66.35       49.50      9.52 o 
   4  -7   2        6.06        2.98      3.41 o 
   5  -7   2      129.93      117.09     13.26 o 
   6  -7   2      320.62      347.38     20.73 o 
   7  -7   2       44.00       33.70      9.52 o 
   8  -7   2       69.72       68.61     12.21 o 
   9  -7   2      163.70      174.21     17.63 o 
  -9  -6   2      168.59      155.01     16.39 o 
  -8  -6   2        0.39        6.63      5.42 o 
  -7  -6   2        2.99        9.44      5.54 o 
  -6  -6   2      144.97      153.37     13.38 o 
  -5  -6   2        5.41        8.96      4.82 o 
  -4  -6   2      323.20      348.19     16.15 o 
  -3  -6   2        4.56        6.90      2.40 o 
  -2  -6   2     1346.98     1299.84     28.56 o 
  -1  -6   2      670.41      640.50     17.84 o 
   0  -6   2      419.18      408.39     10.28 o 
   1  -6   2      193.50      186.85      6.72 o 
   2  -6   2       29.49       21.56      2.62 o 
   3  -6   2       44.76       37.83      3.17 o 
   4  -6   2     1105.69     1118.69     25.77 o 
   5  -6   2       17.28       20.57      9.72 o 
   6  -6   2      377.38      382.17     20.37 o 
   7  -6   2       32.32       46.15      9.64 o 
   8  -6   2       95.65       78.61     12.13 o 
   9  -6   2       73.07       40.77     10.69 o 
  10  -6   2       43.55       48.24     12.09 o 
 -10  -5   2       15.56       21.37      9.64 o 
  -9  -5   2        6.00        1.77      5.26 o 
  -8  -5   2      638.46      634.23     26.51 o 
  -7  -5   2      794.18      855.61     29.48 o 
  -6  -5   2      227.17      240.33     14.62 o 
  -5  -5   2      300.94      333.41     15.99 o 
  -4  -5   2     1801.40     1820.03     37.60 o 
  -3  -5   2        3.80        6.22      5.66 o 
  -2  -5   2      145.11      151.28      8.60 o 
  -1  -5   2     1675.49     1655.78     29.00 o 
   0  -5   2      192.41      175.15      6.18 o 
   1  -5   2       82.38       77.22      4.08 o 
   2  -5   2        4.54        6.22      1.93 o 
   3  -5   2      548.17      545.10     12.54 o 
   4  -5   2       40.98       33.46      2.93 o 
   5  -5   2       19.38       13.28      5.00 o 
   6  -5   2      926.67      880.41     18.82 o 
   7  -5   2      147.48      168.73     17.71 o 
   8  -5   2        3.66        6.83      6.19 o 
   9  -5   2      190.88      278.45     18.84 o 
  10  -5   2        1.72       -2.93      7.07 o 
 -10  -4   2       87.59       86.16     13.50 o 
  -9  -4   2      618.14      631.82     28.12 o 
  -8  -4   2        9.66        5.38      5.10 o 
  -7  -4   2       93.65       95.00     10.81 o 
  -6  -4   2       25.60       34.59      6.99 o 
  -5  -4   2     1598.87     1628.42     35.67 o 
  -4  -4   2      142.19      162.89     10.24 o 
  -3  -4   2     1770.68     2017.91     20.99 o 
  -2  -4   2     2497.71     2256.03     36.11 o 
  -1  -4   2     1384.63     1417.53     23.94 o 
   0  -4   2     3340.27     3549.05     33.92 o 
   1  -4   2     4654.41     4758.23     41.79 o 
   2  -4   2     4424.44     4914.80     42.86 o 
   3  -4   2     4128.62     4193.72     32.95 o 
   4  -4   2     2974.92     2908.15     26.03 o 
   5  -4   2       29.96       29.29      3.11 o 
   6  -4   2        4.69        3.01      2.36 o 
   7  -4   2      155.93      158.21      8.98 o 
   8  -4   2      184.22      177.54      9.98 o 
   9  -4   2        0.37       -5.10      5.10 o 
 -11  -3   2       15.35        5.02      8.07 o 
 -10  -3   2       61.29       88.93     13.30 o 
  -9  -3   2        3.17        0.68      5.26 o 
  -8  -3   2      310.47      349.15     18.72 o 
  -7  -3   2      313.96      281.51     15.38 o 
  -6  -3   2       42.92       50.65      7.63 o 
  -5  -3   2      227.47      184.54     10.85 o 
  -4  -3   2     3458.31     3514.53     53.14 o 
  -3  -3   2       12.33       12.57      3.41 o 
  -2  -3   2        0.40       -1.61      1.77 o 
  -1  -3   2     1896.36     1873.73     19.21 o 
   0  -3   2     5600.78     5623.77     47.26 o 
   1  -3   2      274.01      277.95      8.38 o 
   2  -3   2      486.29      515.96      7.76 o 
   3  -3   2     3741.27     3872.69     40.48 o 
   4  -3   2      111.73      129.31      4.47 o 
   5  -3   2      105.54      117.17      4.90 o 
   6  -3   2     1173.13     1217.28     16.84 o 
   7  -3   2       60.65       43.27      4.21 o 
   8  -3   2       60.38       62.12      5.25 o 
   9  -3   2      400.85      402.22     15.01 o 
  10  -3   2        2.93        5.42      7.87 o 
 -11  -2   2       61.53       70.22     12.29 o 
 -10  -2   2        8.25       12.85      6.47 o 
  -9  -2   2       19.54       25.91      7.27 o 
  -8  -2   2      898.12      885.29     29.28 o 
  -7  -2   2       19.69       32.74      7.35 o 
  -6  -2   2      367.18      410.69     16.67 o 
  -5  -2   2     2385.78     2268.72     40.29 o 
  -4  -2   2      377.68      417.32     14.14 o 
  -3  -2   2       15.68       11.77      3.21 o 
  -2  -2   2      409.69      481.03     12.09 o 
  -1  -2   2     2697.49     2864.91     35.51 o 
   0  -2   2      561.90      542.25     12.97 o 
   1  -2   2      437.79      440.94     11.53 o 
   2  -2   2      707.04      741.97      8.32 o 
   3  -2   2     3182.69     3299.48     26.39 o 
   4  -2   2      731.66      727.84     10.47 o 
   5  -2   2      157.43      153.99      5.32 o 
   6  -2   2      215.41      232.73      7.06 o 
   7  -2   2      410.49      429.21     10.42 o 
   8  -2   2       60.24       61.02     10.08 o 
   9  -2   2       24.25       22.92      5.53 o 
  10  -2   2       19.13       19.88      8.88 o 
  11  -2   2       39.76       44.31     12.45 o 
 -11  -1   2       12.77        2.09      7.35 o 
 -10  -1   2      357.95      340.68     20.53 o 
  -9  -1   2      154.18      134.49     12.89 o 
  -8  -1   2        2.67       -0.56      3.98 o 
  -7  -1   2      747.54      744.66     24.06 o 
  -6  -1   2       73.51       83.99      8.19 o 
  -5  -1   2      457.49      431.62     15.55 o 
  -4  -1   2      467.51      448.25     14.34 o 
  -3  -1   2      605.53      629.17     15.38 o 
  -2  -1   2      211.29      195.06      7.27 o 
  -1  -1   2     2923.60     3303.40     38.84 o 
   0  -1   2    16176.84    16587.95    183.85 o 
   1  -1   2      664.33      684.89     13.74 o 
   2  -1   2     1094.75     1107.08     10.65 o 
   3  -1   2     4046.52     4033.73     30.43 o 
   4  -1   2      599.06      652.60      9.62 o 
   5  -1   2      235.66      208.59      6.52 o 
   6  -1   2     1089.38     1076.71     15.38 o 
   7  -1   2        1.42        3.01      2.41 o 
   8  -1   2      151.73      156.48      9.13 o 
   9  -1   2      426.91      411.88     24.97 o 
  10  -1   2       61.72       57.78     10.40 o 
  11  -1   2       45.68       29.48     12.29 o 
 -11   0   2       43.79       71.82     12.41 o 
 -10   0   2       17.94       10.81      6.59 o 
  -9   0   2       99.53      103.84     11.81 o 
  -8   0   2     1852.95     1736.24     40.89 o 
  -7   0   2      200.56      214.87      9.35 o 
  -6   0   2      450.70      379.44      9.13 o 
  -5   0   2     2197.13     1912.68     20.76 o 
  -4   0   2     1070.56     1086.95     16.30 o 
  -3   0   2      146.13      127.43      4.83 o 
  -2   0   2      734.34      679.58     13.98 o 
  -1   0   2      234.74      227.76      6.47 o 
   0   0   2     5542.79     5876.66     46.45 o 
   1   0   2    18922.25    18673.31    141.97 o 
   2   0   2      615.44      663.63      9.17 o 
   3   0   2     1490.32     1492.52     14.34 o 
   4   0   2     1189.65     1400.13     15.05 o 
   5   0   2     3628.07     3677.52     31.66 o 
   6   0   2      634.63      687.90     11.91 o 
   7   0   2       60.24       49.71      6.91 o 
   8   0   2      126.83      131.81      8.86 o 
   9   0   2       47.51       41.46      6.48 o 
  10   0   2      148.68      127.01     10.42 o 
  11   0   2      159.36      146.61     12.55 o 
 -11   1   2        0.67       -0.80      6.11 o 
 -10   1   2      118.47      155.46     14.46 o 
  -9   1   2        8.22        6.53      3.47 o 
  -8   1   2      193.62      208.40      8.26 o 
  -7   1   2       95.70       89.37      5.37 o 
  -6   1   2     2089.44     2202.76     24.26 o 
  -5   1   2      171.09      141.42      5.16 o 
  -4   1   2      132.85      153.76      6.22 o 
  -3   1   2        8.98       17.91      4.55 o 
  -2   1   2      344.90      358.31      7.15 o 
  -1   1   2      320.28      331.96      8.27 o 
   0   1   2    12168.11    12270.74     71.77 o 
   1   1   2      246.47      257.92      7.09 o 
   2   1   2      572.17      562.95      9.65 o 
   3   1   2     4111.90     4015.66     32.84 o 
   4   1   2       36.28       22.96      2.75 o 
   5   1   2      500.36      507.95     22.15 o 
   6   1   2      795.36      756.90     16.83 o 
   7   1   2       84.67       94.93      8.90 o 
   8   1   2        0.41       -2.54      3.13 o 
   9   1   2       76.13       62.24      9.96 o 
  10   1   2      116.69      109.90     10.19 o 
  11   1   2        0.45        1.08      5.45 o 
 -11   2   2      107.64      133.08     15.06 o 
 -10   2   2        5.69        6.91      4.75 o 
  -9   2   2      158.11      131.32      7.48 o 
  -8   2   2      336.56      327.82     19.16 o 
  -7   2   2       77.13       82.18      5.27 o 
  -6   2   2      271.62      284.45      9.65 o 
  -5   2   2     1130.68     1049.48     14.13 o 
  -4   2   2     1093.41     1177.85     13.72 o 
  -3   2   2     2171.15     2230.11     19.22 o 
  -2   2   2      999.33     1024.53     25.49 o 
  -1   2   2     1476.23     1394.04     22.53 o 
   0   2   2     1555.55     1604.64     13.58 o 
   1   2   2      934.10      946.37     13.01 o 
   2   2   2     1616.50     1518.72     22.92 o 
   3   2   2       58.30       50.43      4.74 o 
   4   2   2      302.22      284.85     10.50 o 
   5   2   2      672.37      647.21     15.11 o 
   6   2   2       41.53       47.74      5.48 o 
   7   2   2       16.05       23.41      4.85 o 
   8   2   2      247.53      237.50     11.89 o 
   9   2   2      102.37       91.22      9.27 o 
  10   2   2       53.00       43.43      8.19 o 
 -11   3   2       11.70       11.08      5.57 o 
 -10   3   2      128.50      123.31      9.72 o 
  -9   3   2      338.86      374.96     14.30 o 
  -8   3   2       73.72       80.40      7.21 o 
  -7   3   2        4.87        5.49      2.62 o 
  -6   3   2     3021.56     2968.07     29.26 o 
  -5   3   2      715.08      752.24     11.58 o 
  -4   3   2       70.70       79.81      3.75 o 
  -3   3   2     2359.88     2303.42     26.33 o 
  -2   3   2       97.47      115.12      4.75 o 
  -1   3   2       61.48       66.99      3.62 o 
   0   3   2      204.18      215.39      4.64 o 
   1   3   2      166.42      174.73      4.42 o 
   2   3   2      349.86      349.73      9.04 o 
   3   3   2     3152.91     3202.03     50.57 o 
   4   3   2       59.48       57.22      5.18 o 
   5   3   2      259.51      255.50     13.70 o 
   6   3   2        7.20        6.40      3.34 o 
   7   3   2       95.64       84.66     10.30 o 
   8   3   2       42.12       37.12      7.57 o 
   9   3   2       19.10       28.41      6.63 o 
  10   3   2       91.06       85.44     10.06 o 
 -11   4   2      333.71      318.98     22.62 o 
 -10   4   2      121.30      100.67      9.42 o 
  -9   4   2      408.32      442.88     15.83 o 
  -8   4   2      189.85      174.55      9.94 o 
  -7   4   2       24.72       34.25      5.18 o 
  -6   4   2        0.32        3.55      2.99 o 
  -5   4   2        2.96        8.91      3.56 o 
  -4   4   2     3696.14     3806.04     45.99 o 
  -3   4   2      644.39      732.78     16.41 o 
  -2   4   2      104.59      130.34      5.50 o 
  -1   4   2     5675.16     5840.82     52.58 o 
   0   4   2     1678.62     1684.27     25.91 o 
   1   4   2     4901.34     5446.96     45.75 o 
   2   4   2     4926.88     5017.13     68.53 o 
   3   4   2     1634.52     1665.89     24.84 o 
   4   4   2        3.37        7.61      3.04 o 
   5   4   2      329.73      350.12     12.31 o 
   6   4   2      360.95      361.71     13.49 o 
   7   4   2        2.57       -3.13      3.26 o 
   8   4   2       77.37       70.97     13.44 o 
   9   4   2        3.61        6.39      7.19 o 
  10   4   2        6.79       11.85      7.87 o 
 -11   5   2        0.88       -6.51      7.15 o 
 -10   5   2       11.46        5.06      7.27 o 
  -9   5   2      911.66      907.17     22.99 o 
  -8   5   2       40.92       24.91      5.33 o 
  -7   5   2      250.84      272.18     11.20 o 
  -6   5   2     1399.40     1479.90     60.94 o 
  -5   5   2       25.23       30.93      4.22 o 
  -4   5   2      290.26      291.15      9.46 o 
  -3   5   2     2622.90     2575.44     31.40 o 
  -2   5   2      922.48      928.02     16.38 o 
  -1   5   2        9.27        6.28      5.46 o 
   0   5   2     1982.06     1973.76     32.42 o 
   1   5   2      332.61      327.62      7.17 o 
   2   5   2        3.53        4.26      2.21 o 
   3   5   2       12.17       11.29      4.30 o 
   4   5   2     1271.48     1267.10     31.81 o 
   5   5   2      110.77       88.94      7.23 o 
   6   5   2       82.56       88.93     10.97 o 
   7   5   2       82.25      102.23     12.37 o 
   8   5   2        9.24        2.17      5.38 o 
   9   5   2       77.23       69.49     12.49 o 
 -10   6   2       16.06        5.54      8.19 o 
  -9   6   2        4.69        2.01      6.51 o 
  -8   6   2       24.11       14.74      4.93 o 
  -7   6   2      110.55      115.45      8.20 o 
  -6   6   2        0.20        3.29      2.99 o 
  -5   6   2        1.78        2.87      2.51 o 
  -4   6   2      383.56      387.68     22.56 o 
  -3   6   2      275.61      266.29      9.38 o 
  -2   6   2       14.96       18.52      2.40 o 
  -1   6   2     2036.15     1979.81     27.12 o 
   0   6   2       46.24       45.55      4.53 o 
   1   6   2      188.41      196.21     13.44 o 
   2   6   2      906.98      905.38     28.40 o 
   3   6   2        5.28        5.74      4.46 o 
   4   6   2       44.02       40.17      7.59 o 
   6   6   2       23.59       16.31      6.11 o 
   7   6   2       32.13       26.03      7.67 o 
   8   6   2       90.22       98.98     13.78 o 
   9   6   2       24.33       44.43     11.17 o 
 -10   7   2        0.32       -6.43      6.43 o 
  -9   7   2      469.43      492.19     27.32 o 
  -8   7   2       52.94       53.67     10.97 o 
  -7   7   2      186.28      204.90     17.11 o 
  -6   7   2      709.16      650.24     17.41 o 
  -5   7   2       12.23       18.31      4.17 o 
  -4   7   2       99.33      106.45      7.19 o 
  -3   7   2      666.08      686.40     16.18 o 
  -2   7   2      502.84      486.01     13.20 o 
  -1   7   2      145.16      162.61      7.91 o 
   0   7   2      305.32      297.49     10.27 o 
   1   7   2      527.80      491.73     13.23 o 
   2   7   2       29.46       21.15      3.25 o 
   3   7   2      257.75      253.19     15.26 o 
   4   7   2      487.31      466.45     21.01 o 
   5   7   2        7.74       10.16      5.50 o 
   6   7   2       79.35       91.79     12.33 o 
   7   7   2      123.85      130.67     14.90 o 
   8   7   2        3.38       -3.58      6.39 o 
  -9   8   2       24.28       21.45     10.12 o 
  -8   8   2       12.19       18.32      7.95 o 
  -7   8   2      209.15      203.50     17.59 o 
  -6   8   2      127.77      132.08     14.30 o 
  -5   8   2        3.08        7.91      4.54 o 
  -4   8   2      255.44      282.86     11.27 o 
  -3   8   2      180.61      179.17      9.17 o 
  -2   8   2      775.88      723.10     22.35 o 
  -1   8   2     1974.84     1920.25     29.82 o 
   0   8   2      219.78      237.08     10.02 o 
   1   8   2      111.42      109.83     12.03 o 
   2   8   2      796.47      822.72     17.72 o 
   3   8   2      135.34      118.30     12.13 o 
   4   8   2      102.33       88.33     11.21 o 
   5   8   2       12.72        6.75      5.90 o 
   6   8   2      162.39      174.86     16.51 o 
   7   8   2       12.66       24.34      9.24 o 
  -8   9   2       20.98       22.82      9.56 o 
  -7   9   2       21.50       25.43      9.48 o 
  -6   9   2       91.98       98.01     13.66 o 
  -5   9   2      127.14       98.54     13.26 o 
  -4   9   2        1.02        0.13      3.72 o 
  -3   9   2      439.58      446.09     14.80 o 
  -2   9   2       15.18       19.68      4.72 o 
  -1   9   2      192.02      218.71     10.66 o 
   0   9   2       71.53       67.94      6.81 o 
   1   9   2      851.25      824.27     18.61 o 
   2   9   2      296.86      292.48     11.33 o 
   3   9   2      238.08      176.54     15.18 o 
   4   9   2      199.02      204.78     16.75 o 
   5   9   2        2.68        7.99      6.95 o 
   6   9   2        5.04        5.10      6.15 o 
  -7  10   2      132.75      161.36     18.00 o 
  -6  10   2       72.42       70.30     12.85 o 
  -5  10   2        5.24       -5.18      5.78 o 
  -4  10   2      196.32      225.07     18.68 o 
  -3  10   2        0.06        6.75      6.67 o 
  -2  10   2        2.21        4.00      4.07 o 
  -1  10   2       51.39       52.09     10.75 o 
   0  10   2       39.34       34.84      5.89 o 
   1  10   2        3.38        5.33      3.60 o 
   2  10   2      128.95      130.66      8.85 o 
   3  10   2       75.31       59.65     10.64 o 
   4  10   2        0.31        1.73      5.82 o 
   5  10   2       14.55        5.92      4.73 o 
  -6  11   2        3.33        7.83      8.23 o 
  -5  11   2      106.12       74.31     13.94 o 
  -4  11   2       19.56       14.98      8.48 o 
  -3  11   2        2.66       -1.00      6.19 o 
  -2  11   2      116.78      124.24     14.98 o 
  -1  11   2       63.82       70.82      8.16 o 
   0  11   2       19.31       11.21      7.27 o 
   1  11   2      202.59      197.83     11.12 o 
   2  11   2      115.54      120.53      9.24 o 
   3  11   2       33.41       21.49      8.60 o 
   4  11   2       26.43       37.76     10.93 o 
  -4  12   2       37.05       11.85      9.28 o 
  -3  12   2       13.72        3.90      8.52 o 
  -2  12   2       35.43       39.41     11.49 o 
   1  12   2        1.95        2.02      5.60 o 
  -1 -12   3       13.64        4.46      8.76 o 
   0 -12   3       98.26      102.39     15.83 o 
   1 -12   3      207.07      236.48     21.81 o 
   2 -12   3       97.61       96.41     16.19 o 
   3 -12   3      110.16      135.93     18.72 o 
  -2 -11   3        1.34        7.83      9.84 o 
   0 -11   3       10.99       10.36      8.15 o 
   1 -11   3        0.67        1.08      6.47 o 
   2 -11   3       13.48       15.43      8.27 o 
   3 -11   3       86.29       96.97     15.51 o 
   4 -11   3        1.38        4.14      7.87 o 
   5 -11   3        7.40       -3.41      8.72 o 
  -6 -10   3       41.49       51.98     11.21 o 
  -5 -10   3      143.73      147.50     14.90 o 
  -4 -10   3       23.96       12.01      6.59 o 
  -3 -10   3       98.79       90.06     11.29 o 
  -1 -10   3      214.78      223.86     18.12 o 
   1 -10   3       25.38       25.15      9.08 o 
   2 -10   3       10.29       10.44      7.43 o 
   3 -10   3      180.11      132.80     15.67 o 
   4 -10   3      257.01      267.61     21.81 o 
   5 -10   3       17.30       24.18     10.52 o 
   6 -10   3       11.26        8.27      9.36 o 
   7 -10   3       11.98       11.13      9.28 o 
  -7  -9   3       34.89       27.19      9.44 o 
  -6  -9   3        0.08        4.26      5.95 o 
  -5  -9   3      230.73      239.69     17.31 o 
  -4  -9   3      125.52       96.33     11.25 o 
  -3  -9   3        0.72        7.11      5.02 o 
  -2  -9   3       26.27       39.71      5.27 o 
  -1  -9   3      780.47      743.81     29.24 o 
   0  -9   3      585.31      625.92     25.15 o 
   1  -9   3       42.81       19.28      7.31 o 
   2  -9   3      369.91      344.33     21.09 o 
   3  -9   3      536.72      559.76     27.11 o 
   4  -9   3      141.56      128.30     15.34 o 
   5  -9   3      195.84      249.21     20.61 o 
   6  -9   3      180.21      192.93     19.16 o 
   7  -9   3       29.46       24.42      9.72 o 
   8  -9   3      112.60      104.80     15.79 o 
  -8  -8   3      190.55      214.46     18.52 o 
  -7  -8   3        9.03       13.22      7.07 o 
  -6  -8   3       76.49       72.91     11.33 o 
  -5  -8   3      105.55      130.31     12.81 o 
  -4  -8   3       37.95       50.01      8.60 o 
  -3  -8   3      648.70      718.99     23.98 o 
  -2  -8   3      235.85      254.74      9.64 o 
  -1  -8   3      116.61      106.82      9.72 o 
   0  -8   3     2529.04     2502.75     51.38 o 
   1  -8   3      594.35      528.59     20.85 o 
   2  -8   3       16.92       15.78      4.42 o 
   3  -8   3      368.01      354.57     17.96 o 
   4  -8   3        3.03        6.47      5.90 o 
   5  -8   3      393.96      347.95     21.57 o 
   6  -8   3      148.65      136.94     15.91 o 
   7  -8   3       21.82       18.08      9.00 o 
   8  -8   3      102.84       95.84     14.86 o 
   9  -8   3        4.78       -3.98      7.11 o 
  -9  -7   3        3.83       -0.84      6.11 o 
  -8  -7   3        1.16        1.29      6.23 o 
  -7  -7   3       44.87       48.69     10.00 o 
  -6  -7   3       87.51       94.28     11.65 o 
  -5  -7   3       57.58       52.94      8.84 o 
  -4  -7   3        0.01       -2.45      2.45 o 
  -3  -7   3      356.87      338.10     15.51 o 
  -2  -7   3        0.09        1.87      2.33 o 
  -1  -7   3      142.07      169.43      9.92 o 
   0  -7   3     1630.30     1677.10     34.32 o 
   1  -7   3        2.99        4.10      4.26 o 
   2  -7   3      251.76      272.63     13.86 o 
   3  -7   3      549.06      582.93     15.51 o 
   4  -7   3       13.01       10.79      3.86 o 
   5  -7   3      794.52      800.77     30.97 o 
   6  -7   3      155.56      156.54     15.55 o 
   7  -7   3        0.57        3.58      6.39 o 
   8  -7   3      100.40       99.06     13.94 o 
   9  -7   3       26.08       32.54     10.12 o 
  -9  -6   3      151.47      152.20     16.31 o 
  -8  -6   3      326.52      379.52     21.25 o 
  -7  -6   3       14.18        8.23      5.34 o 
  -6  -6   3      490.69      469.10     20.97 o 
  -5  -6   3      898.54      910.12     27.72 o 
  -4  -6   3      124.60      127.34     10.48 o 
  -3  -6   3      406.15      473.72     17.23 o 
  -2  -6   3        3.57        9.24      3.78 o 
  -1  -6   3      139.41      123.32      7.75 o 
   0  -6   3      186.93      198.56      7.09 o 
   1  -6   3       61.44       59.10      4.02 o 
   2  -6   3      249.61      247.04     12.45 o 
   3  -6   3      187.85      171.72      8.41 o 
   4  -6   3      227.14      254.86     10.05 o 
   5  -6   3      828.97      841.00     18.97 o 
   6  -6   3        2.38        3.67      3.72 o 
   7  -6   3       65.72       54.23     10.52 o 
   8  -6   3      112.71      108.38     13.54 o 
   9  -6   3        1.45        4.18      6.87 o 
  10  -6   3       13.07        7.47      8.64 o 
 -10  -5   3       40.73       53.83     12.17 o 
  -9  -5   3       39.27       25.87      9.36 o 
  -8  -5   3       21.54       29.36      8.36 o 
  -7  -5   3        6.31        6.15      5.14 o 
  -6  -5   3      870.60      881.11     27.88 o 
  -5  -5   3       13.23       11.81      4.86 o 
  -4  -5   3       80.33       84.88      8.27 o 
  -3  -5   3     2248.89     2122.06     38.56 o 
  -2  -5   3       28.40       27.92      4.66 o 
  -1  -5   3     1472.80     1447.70     25.47 o 
   0  -5   3     2200.59     2163.58     24.87 o 
   1  -5   3      301.99      304.10      7.13 o 
   2  -5   3      183.29      148.72      4.88 o 
   3  -5   3     2571.77     2503.55     23.09 o 
   4  -5   3      190.55      179.36      8.39 o 
   5  -5   3      699.50      700.75     16.64 o 
   6  -5   3        6.66       14.62      4.30 o 
   7  -5   3        0.70        1.87      3.64 o 
   8  -5   3      119.48      111.03     12.81 o 
   9  -5   3        0.01        0.52      6.59 o 
 -10  -4   3        8.13       14.38      8.27 o 
  -9  -4   3      652.88      633.15     27.72 o 
  -8  -4   3       55.76       59.37     10.32 o 
  -7  -4   3        0.05       -0.76      4.02 o 
  -6  -4   3      270.48      259.86     14.46 o 
  -5  -4   3      472.02      465.72     18.04 o 
  -4  -4   3     2328.68     2401.96     42.46 o 
  -3  -4   3     1724.38     1754.79     32.36 o 
  -2  -4   3      763.05      743.94     17.71 o 
  -1  -4   3      935.20      875.41     17.51 o 
   0  -4   3     1000.33     1040.51     29.22 o 
   1  -4   3     4749.59     5192.37     44.62 o 
   2  -4   3     5416.59     5552.47     47.23 o 
   3  -4   3      214.23      214.89      5.02 o 
   4  -4   3     1051.42      960.81     12.63 o 
   5  -4   3     1344.37     1358.36     16.87 o 
   6  -4   3      449.41      484.53     19.90 o 
   7  -4   3       91.27       85.13      7.31 o 
   8  -4   3      286.96      298.94     12.62 o 
   9  -4   3        5.95       10.63      7.47 o 
 -11  -3   3        0.06       -5.66      6.35 o 
 -10  -3   3       58.97       66.16     12.09 o 
  -9  -3   3      503.61      514.69     24.22 o 
  -8  -3   3       97.63      109.74     11.89 o 
  -7  -3   3        6.72        7.19      4.62 o 
  -6  -3   3     2141.63     2146.81     43.18 o 
  -5  -3   3      792.44      790.69     22.66 o 
  -4  -3   3      273.74      233.70     11.25 o 
  -3  -3   3     3630.64     3506.34     49.81 o 
  -2  -3   3     1203.70     1131.93     21.21 o 
  -1  -3   3       27.63       19.08      2.77 o 
   0  -3   3      210.89      243.55      6.79 o 
   1  -3   3     1380.76     1322.25     25.99 o 
   2  -3   3        9.03       10.52      3.41 o 
   3  -3   3     1639.08     1784.09     17.07 o 
   4  -3   3     1605.70     1706.74     18.07 o 
   5  -3   3      352.92      372.93      9.73 o 
   6  -3   3      188.53      185.09      6.65 o 
   7  -3   3      407.61      427.56     10.60 o 
   8  -3   3       35.80       29.09      5.56 o 
   9  -3   3       69.32       55.47     10.69 o 
  10  -3   3      201.15      183.21     17.27 o 
 -11  -2   3       70.93       69.85     12.85 o 
 -10  -2   3       32.32       37.76      9.00 o 
  -9  -2   3      206.18      208.00     15.83 o 
  -8  -2   3        8.29        9.68      5.10 o 
  -7  -2   3       71.62       54.63      8.36 o 
  -6  -2   3       10.09       13.01      4.70 o 
  -5  -2   3       87.63       84.88      8.19 o 
  -4  -2   3     2847.57     2726.37     43.10 o 
  -3  -2   3     2056.19     2205.86     34.71 o 
  -2  -2   3     1294.96     1409.94     23.22 o 
  -1  -2   3     4631.00     4718.49     53.99 o 
   0  -2   3     1020.93     1030.30     20.65 o 
   1  -2   3      215.78      248.09      9.60 o 
   2  -2   3     2426.13     2258.39     21.53 o 
   3  -2   3      871.22      894.49     10.77 o 
   4  -2   3      565.23      572.07      9.86 o 
   5  -2   3     2985.94     3067.70     28.22 o 
   6  -2   3       10.82        7.19      2.43 o 
   7  -2   3        7.27        6.50      3.06 o 
   8  -2   3      224.86      233.64     10.65 o 
   9  -2   3       14.62       22.09      8.72 o 
  10  -2   3       34.90       41.01     11.33 o 
 -11  -1   3       20.87       10.04      8.19 o 
 -10  -1   3        3.89       -1.85      5.62 o 
  -9  -1   3      827.31      792.34     29.16 o 
  -8  -1   3       35.44       41.70      7.71 o 
  -7  -1   3      553.79      589.40     21.53 o 
  -6  -1   3     5068.86     5006.46     73.27 o 
  -5  -1   3      306.94      325.77     13.50 o 
  -4  -1   3       91.92      135.49      8.07 o 
  -3  -1   3     3741.04     3637.09     49.37 o 
  -2  -1   3      347.69      325.17      9.48 o 
  -1  -1   3       99.29      107.70      3.75 o 
   0  -1   3      518.31      619.09     13.98 o 
   1  -1   3     6931.81     6983.31     84.64 o 
   2  -1   3      202.86      195.52      4.78 o 
   3  -1   3     1047.84     1128.63     12.36 o 
   4  -1   3     4824.06     4591.87     35.68 o 
   5  -1   3      112.65      127.35      5.35 o 
   6  -1   3      113.39      103.86      5.01 o 
   7  -1   3     1087.69     1084.66     21.34 o 
   8  -1   3       11.45       12.53      4.06 o 
   9  -1   3        7.82       17.36      7.29 o 
  10  -1   3       78.02       75.08     13.66 o 
  11  -1   3        1.87       -6.95      8.80 o 
 -11   0   3       61.80       60.21     11.53 o 
 -10   0   3       22.02       55.80     10.36 o 
  -9   0   3       17.93       13.01      6.79 o 
  -8   0   3       14.35       12.61      6.07 o 
  -7   0   3       13.39       10.52      5.30 o 
  -6   0   3        1.00        1.53      3.37 o 
  -5   0   3      547.99      610.89     18.84 o 
  -4   0   3     2246.59     2282.18     38.16 o 
  -3   0   3     2138.09     2116.72     33.18 o 
  -2   0   3    20323.16    20615.49    213.50 o 
  -1   0   3    26592.71    28520.15    215.16 o 
   0   0   3      438.72      469.14     10.93 o 
   1   0   3      953.52      924.36     11.53 o 
   2   0   3     5783.49     5569.36     38.33 o 
   3   0   3       40.30       38.43      2.29 o 
   4   0   3      472.24      586.91      9.05 o 
   5   0   3      649.57      618.56     11.69 o 
   6   0   3      746.26      725.29     20.92 o 
   7   0   3      171.02      169.84      8.69 o 
   8   0   3       60.77       52.48      6.32 o 
   9   0   3      428.67      429.19     15.77 o 
  10   0   3       19.83       16.65      5.77 o 
 -11   1   3       22.02       21.05      9.32 o 
 -10   1   3        3.59       -0.36      5.82 o 
  -9   1   3      433.52      443.83     21.65 o 
  -8   1   3        6.63        1.00      3.07 o 
  -7   1   3       97.81       79.68      8.44 o 
  -6   1   3     2179.65     2216.30     30.40 o 
  -5   1   3      276.32      303.61     13.96 o 
  -4   1   3      729.30      784.61     14.17 o 
  -3   1   3     1803.77     1723.22     21.33 o 
  -2   1   3     5648.17     5815.30     49.59 o 
  -1   1   3     2498.67     2394.43     17.51 o 
   0   1   3      635.43      636.72     12.17 o 
   1   1   3     7292.54     7518.17     61.39 o 
   2   1   3       22.68       16.23      2.29 o 
   3   1   3     3833.34     3976.74     29.95 o 
   4   1   3     2652.39     2493.41     22.33 o 
   5   1   3       14.32       14.13      2.23 o 
   6   1   3      651.84      643.18     15.68 o 
   7   1   3      489.63      485.29     14.57 o 
   8   1   3       25.22       21.82      7.87 o 
   9   1   3       14.85       15.91      7.39 o 
  10   1   3       43.05       62.01      8.76 o 
 -11   2   3        3.24       -2.17      6.19 o 
 -10   2   3      129.23      106.38      9.32 o 
  -9   2   3       74.50       77.09      7.72 o 
  -8   2   3        0.95        3.16      3.36 o 
  -7   2   3      886.32      889.84     25.13 o 
  -6   2   3      451.59      485.44     13.14 o 
  -5   2   3      800.49      857.10     17.71 o 
  -4   2   3      990.86      862.36     21.09 o 
  -3   2   3       32.48       27.98      2.93 o 
  -2   2   3      366.26      430.99     10.99 o 
  -1   2   3       32.55       22.46      2.39 o 
   0   2   3     1420.46     1422.94     10.93 o 
   1   2   3       10.99        9.38      3.94 o 
   2   2   3     2680.49     2746.01     40.73 o 
   3   2   3      101.88       88.82      5.20 o 
   4   2   3       84.05      103.58      6.07 o 
   5   2   3     1409.65     1414.37     23.68 o 
   6   2   3      649.68      666.71     33.02 o 
   7   2   3       41.43       47.82      6.15 o 
   8   2   3        6.45        9.44      6.79 o 
   9   2   3      149.31      147.85     11.00 o 
  10   2   3        2.82        5.67      5.07 o 
 -11   3   3       39.89       39.10     10.12 o 
 -10   3   3        0.31       -0.51      6.51 o 
  -9   3   3      258.20      236.51     11.99 o 
  -8   3   3        1.89        1.63      3.32 o 
  -7   3   3        6.80        9.89      2.79 o 
  -6   3   3       59.45       73.46      4.49 o 
  -5   3   3     1887.33     1868.93     41.37 o 
  -4   3   3        0.76       -0.75      3.05 o 
  -3   3   3      767.48      755.98     13.56 o 
  -2   3   3     2549.28     2459.92     26.93 o 
  -1   3   3      392.87      454.29      6.38 o 
   0   3   3       75.50       69.50      3.18 o 
   1   3   3     6241.69     6083.07     82.95 o 
   2   3   3     1981.51     1927.70     46.09 o 
   3   3   3     1482.96     1507.60     29.46 o 
   4   3   3     1463.58     1414.89     30.19 o 
   5   3   3       20.10       22.27      4.19 o 
   6   3   3      133.78      137.99     14.90 o 
   7   3   3       18.32       27.24      7.65 o 
   8   3   3       61.02       59.32      8.92 o 
   9   3   3       24.76       12.66      5.52 o 
  10   3   3       30.95       42.18      7.98 o 
 -11   4   3      144.64      143.09     11.39 o 
 -10   4   3      162.64      172.04     11.51 o 
  -9   4   3       18.58       11.54      4.88 o 
  -8   4   3        9.58       12.86      4.16 o 
  -7   4   3      747.51      685.47     17.35 o 
  -6   4   3      260.37      229.46     14.46 o 
  -5   4   3      428.96      387.15     18.16 o 
  -4   4   3     2227.98     2238.93     44.81 o 
  -3   4   3      122.17      139.98      6.11 o 
  -2   4   3        5.15        5.01      2.16 o 
  -1   4   3      234.97      174.38     13.98 o 
   0   4   3     5155.76     5430.32     72.91 o 
   1   4   3      315.26      307.49      5.56 o 
   2   4   3      140.41      115.74      5.76 o 
   3   4   3     1731.44     1645.35     16.89 o 
   4   4   3       24.53       29.76      6.53 o 
   5   4   3      438.69      422.38     13.57 o 
   6   4   3     2049.55     2158.19     35.01 o 
   7   4   3      233.64      257.80     12.82 o 
   8   4   3       95.53       81.19     10.12 o 
   9   4   3      130.34      136.50     11.65 o 
 -11   5   3        1.96       17.96      9.48 o 
 -10   5   3      175.65      200.25     12.49 o 
  -9   5   3        0.71        0.14      4.02 o 
  -8   5   3      102.30       88.41      7.92 o 
  -7   5   3       64.23       69.72      7.87 o 
  -6   5   3       70.31      100.49      7.57 o 
  -5   5   3      725.23      716.00     16.13 o 
  -4   5   3      101.01      118.71      6.62 o 
  -3   5   3        0.31       -0.74      1.90 o 
  -2   5   3     2564.00     2537.32     31.75 o 
  -1   5   3       14.21       10.09      6.25 o 
   0   5   3       35.77       50.57      4.09 o 
   1   5   3     1533.01     1396.75     15.94 o 
   2   5   3      182.59      192.73      5.79 o 
   3   5   3       88.50       88.51      6.66 o 
   4   5   3      170.32      149.65      8.74 o 
   5   5   3        4.16        2.41      5.52 o 
   6   5   3      149.02      125.60      9.50 o 
   7   5   3       22.06       14.22      5.47 o 
   8   5   3      199.96      207.99     13.31 o 
   9   5   3        0.25       -5.90      5.90 o 
 -10   6   3       79.34       84.28     14.10 o 
  -9   6   3        5.87       11.33      5.30 o 
  -8   6   3       64.15       59.99      7.32 o 
  -7   6   3      577.46      584.61     16.83 o 
  -6   6   3       39.52       50.00      5.75 o 
  -5   6   3       65.81       57.68      5.60 o 
  -4   6   3      337.50      313.01     10.66 o 
  -3   6   3      246.14      258.04      9.48 o 
  -2   6   3       68.60       79.43      6.21 o 
  -1   6   3      831.45      814.22     16.32 o 
   0   6   3      826.67      858.93     16.51 o 
   1   6   3       18.79       21.71      2.86 o 
   2   6   3       20.72       23.22      2.86 o 
   4   6   3      362.48      394.82     19.08 o 
   5   6   3       39.97       41.86      8.72 o 
   6   6   3      744.30      714.13     27.72 o 
   7   6   3        7.55       22.66      7.47 o 
   8   6   3        3.08        6.91      7.03 o 
 -10   7   3       56.97       50.57     12.81 o 
  -9   7   3        0.00        5.46      7.07 o 
  -8   7   3      305.71      318.52     13.72 o 
  -7   7   3      223.96      239.63     11.42 o 
  -6   7   3       64.44       57.37      6.39 o 
  -5   7   3      556.19      524.15     19.80 o 
  -4   7   3       48.75       42.26      6.63 o 
  -3   7   3      186.70      194.58      8.81 o 
  -2   7   3      790.86      783.96     17.32 o 
  -1   7   3       50.71       53.93      5.48 o 
   0   7   3        0.56       -0.15      2.65 o 
   1   7   3      497.75      506.85     10.66 o 
   2   7   3      205.58      196.64      8.69 o 
   3   7   3       74.47       75.28      9.64 o 
   4   7   3       74.89       75.28     10.48 o 
   5   7   3       53.77       61.54     10.69 o 
   6   7   3        1.03        0.44      5.22 o 
   7   7   3        0.96       -4.14      5.62 o 
   8   7   3       81.69       80.82     13.38 o 
  -9   8   3        5.43        1.21      7.87 o 
  -8   8   3       63.10       60.49     12.37 o 
  -7   8   3      133.88      124.00     15.02 o 
  -6   8   3       80.54       75.78      7.34 o 
  -5   8   3      228.36      249.63     11.05 o 
  -4   8   3       11.35       18.16      4.49 o 
  -3   8   3     2044.32     2036.40     31.89 o 
  -2   8   3      963.64     1004.50     21.08 o 
  -1   8   3       38.60       45.86      6.73 o 
   0   8   3      898.12      928.50     45.61 o 
   1   8   3      157.20      152.03      8.48 o 
   2   8   3       76.12       73.85      6.43 o 
   3   8   3      536.06      596.84     24.58 o 
   4   8   3        0.21        0.12      4.94 o 
   5   8   3        7.38        6.23      6.87 o 
   6   8   3       78.53       70.54     12.01 o 
   7   8   3       26.26       33.90     10.20 o 
  -8   9   3       98.41       83.71     14.14 o 
  -7   9   3      130.71      112.96     15.10 o 
  -6   9   3       27.84       31.01      8.96 o 
  -5   9   3      360.51      402.40     28.12 o 
  -4   9   3      135.21      145.67     10.52 o 
  -3   9   3      102.12      107.96      9.52 o 
  -2   9   3        8.43        7.33      3.81 o 
  -1   9   3      174.88      160.64      9.46 o 
   0   9   3      191.76      171.07      9.63 o 
   1   9   3       12.27        4.53      3.31 o 
   2   9   3      274.10      283.82     11.45 o 
   3   9   3       24.82       14.54      7.23 o 
   4   9   3        4.54        9.72      6.15 o 
   5   9   3      139.61      155.05     16.47 o 
   6   9   3       50.90       37.72     10.32 o 
  -7  10   3        1.17       -3.33      7.43 o 
  -6  10   3      196.49      160.68     17.11 o 
  -5  10   3       39.55       22.70      8.03 o 
  -4  10   3       80.26       91.06     13.10 o 
  -3  10   3      185.67      193.26     11.15 o 
  -2  10   3        0.22       -3.27      3.27 o 
  -1  10   3       10.66        8.65      4.06 o 
   0  10   3      107.60      123.52     13.14 o 
   1  10   3      133.55      115.94     16.49 o 
   2  10   3      122.99      112.05      8.56 o 
   3  10   3      148.62      157.18     15.71 o 
   4  10   3        4.88        9.24      7.23 o 
   5  10   3       12.70        3.94      7.51 o 
  -6  11   3        4.99       21.37      9.28 o 
  -5  11   3       44.90       52.82     12.37 o 
  -4  11   3        3.40        8.64      7.91 o 
  -3  11   3        0.05       -2.09      5.99 o 
  -2  11   3        0.60       -2.47      3.94 o 
  -1  11   3      113.19      113.40     13.46 o 
   0  11   3       83.26       88.70      8.94 o 
   1  11   3       11.77       10.99      6.07 o 
   2  11   3      212.72      205.75     11.49 o 
   3  11   3       40.55       42.78     10.64 o 
  -3  12   3      136.60      143.40     16.63 o 
   0  12   3       79.75      106.73     18.24 o 
   0 -12   4        8.67        8.15      9.16 o 
   1 -12   4        4.22        4.18      9.28 o 
   2 -12   4       26.91       19.52     10.48 o 
   3 -12   4       13.02       13.34      9.08 o 
  -3 -11   4      199.31      209.56     22.01 o 
  -2 -11   4        1.01       11.77      9.76 o 
   1 -11   4        6.26        2.33      7.39 o 
   2 -11   4       35.38       44.95     12.01 o 
   3 -11   4      108.92       88.93     14.94 o 
   4 -11   4        0.09        6.11      8.92 o 
   5 -11   4      104.20      119.14     17.67 o 
  -6 -10   4        8.82       16.71      8.27 o 
  -5 -10   4        0.22        7.79      6.91 o 
  -4 -10   4        0.88        1.85      5.82 o 
  -2 -10   4        4.43        2.81      7.75 o 
  -1 -10   4       38.36       27.76      9.40 o 
   0 -10   4       36.49       30.49      9.12 o 
   2 -10   4      248.97      232.02     19.72 o 
   3 -10   4       16.64       17.35      8.23 o 
   4 -10   4       56.39       61.82     12.97 o 
   5 -10   4      226.38      248.69     22.25 o 
   6 -10   4        6.28        3.82      7.71 o 
   7 -10   4       41.18       58.49     14.50 o 
  -7  -9   4       12.32       17.51      8.32 o 
  -6  -9   4      364.58      385.42     21.77 o 
  -5  -9   4      248.36      252.38     16.99 o 
  -4  -9   4      399.40      414.07     19.96 o 
  -3  -9   4      659.79      633.55     23.46 o 
  -2  -9   4       48.88       48.20     10.73 o 
  -1  -9   4      202.95      237.20     17.84 o 
   0  -9   4        4.17        6.07      6.07 o 
   1  -9   4      129.99      111.39     11.97 o 
   2  -9   4      110.82      110.18      9.02 o 
   3  -9   4        0.38       -4.94      4.94 o 
   4  -9   4       94.52      104.88     14.38 o 
   5  -9   4       93.21       83.95     14.02 o 
   6  -9   4       49.98       37.72     11.21 o 
   7  -9   4      175.86      218.04     20.65 o 
   8  -9   4        8.19        5.54      9.04 o 
  -8  -8   4        1.15       -3.29      6.07 o 
  -7  -8   4        0.25        7.27      5.78 o 
  -6  -8   4       87.98       78.97     11.53 o 
  -5  -8   4       30.22       33.62      7.99 o 
  -4  -8   4      234.52      220.17     14.10 o 
  -3  -8   4      182.45      180.56     12.25 o 
  -2  -8   4      725.76      773.50     23.06 o 
  -1  -8   4     2972.60     2965.91     38.01 o 
   0  -8   4       90.85       94.04     11.09 o 
   1  -8   4      410.88      444.63     19.68 o 
   2  -8   4      375.13      406.63     18.44 o 
   3  -8   4       60.77       63.10      7.10 o 
   4  -8   4       48.88       68.41     11.61 o 
   5  -8   4      232.45      286.49     21.13 o 
   6  -8   4        0.15        2.13      6.91 o 
   7  -8   4       50.93       54.51     12.41 o 
   8  -8   4        0.48        0.40      7.11 o 
  -9  -7   4      127.68      124.48     16.11 o 
  -8  -7   4        0.50        3.17      6.47 o 
  -7  -7   4      146.67      161.88     15.10 o 
  -6  -7   4      391.85      440.09     21.21 o 
  -5  -7   4        4.57        6.15      5.10 o 
  -4  -7   4      133.72      132.20     11.09 o 
  -3  -7   4      192.39      138.34     10.48 o 
  -2  -7   4        7.10       16.55      4.54 o 
  -1  -7   4      484.94      519.26     13.90 o 
   0  -7   4       16.23       11.49      5.58 o 
   1  -7   4      223.81      192.85     12.89 o 
   2  -7   4      216.86      193.09     12.57 o 
   3  -7   4      193.77      211.03     10.23 o 
   4  -7   4     1398.12     1408.86     26.18 o 
   5  -7   4       30.45       33.14     10.75 o 
   6  -7   4      548.89      513.40     25.27 o 
   7  -7   4      276.38      288.86     20.49 o 
   8  -7   4        1.33       -6.31      6.31 o 
   9  -7   4       55.14       39.57     11.61 o 
  -9  -6   4        0.48        0.20      7.19 o 
  -8  -6   4       79.45       68.49     11.49 o 
  -7  -6   4      121.24      108.10     12.29 o 
  -6  -6   4        0.10       -0.88      3.58 o 
  -5  -6   4      562.54      580.69     21.61 o 
  -4  -6   4      746.56      715.90     22.70 o 
  -3  -6   4       20.42       13.78      4.34 o 
  -2  -6   4      164.50      188.72      9.92 o 
  -1  -6   4     1648.91     1655.78     23.55 o 
   0  -6   4      230.45      215.01      7.07 o 
   1  -6   4      563.99      489.26     18.36 o 
   2  -6   4      196.54      191.89     11.49 o 
   3  -6   4       68.02       58.58      6.05 o 
   4  -6   4       42.25       31.57      5.13 o 
   5  -6   4      556.31      568.95     16.18 o 
   6  -6   4       37.69       43.33      6.30 o 
   7  -6   4       27.38       19.43      5.30 o 
   8  -6   4        4.90        6.43      6.79 o 
   9  -6   4       71.04       82.75     13.10 o 
 -10  -5   4        7.75       23.86      9.68 o 
  -9  -5   4      194.62      194.86     17.84 o 
  -8  -5   4        0.49       -3.70      5.02 o 
  -7  -5   4      242.63      275.40     16.51 o 
  -6  -5   4      312.85      327.86     16.59 o 
  -5  -5   4        5.90        8.72      4.86 o 
  -4  -5   4      318.15      275.52     13.38 o 
  -3  -5   4        0.08        0.48      2.65 o 
  -2  -5   4     1483.80     1317.67     25.99 o 
  -1  -5   4       48.44       55.15      4.20 o 
   0  -5   4      227.59      219.82      6.54 o 
   1  -5   4      278.83      229.21      5.71 o 
   2  -5   4       53.55       60.66      7.11 o 
   3  -5   4     2064.95     2194.89     41.49 o 
   4  -5   4     2108.47     2193.96     31.76 o 
   5  -5   4       50.20       66.04      9.04 o 
   6  -5   4     1988.11     2108.12     33.23 o 
   7  -5   4      221.43      208.46     10.83 o 
   8  -5   4       68.08       71.29     13.06 o 
   9  -5   4       70.13       68.17     11.61 o 
 -10  -4   4       61.77       75.60     13.30 o 
  -9  -4   4       90.02      102.19     13.18 o 
  -8  -4   4        0.61       -0.96      4.70 o 
  -7  -4   4      340.92      331.28     18.04 o 
  -6  -4   4      232.75      215.23     13.46 o 
  -5  -4   4     1626.47     1647.91     35.31 o 
  -4  -4   4     3392.56     3419.29     53.43 o 
  -3  -4   4      489.11      514.33     15.71 o 
  -2  -4   4     2194.82     2150.14     33.86 o 
  -1  -4   4     2211.87     2154.82     24.74 o 
   0  -4   4      823.43      925.97     20.75 o 
   1  -4   4       24.00       23.14      5.02 o 
   2  -4   4      866.65      893.08     22.98 o 
   3  -4   4      120.68      107.68      3.42 o 
   4  -4   4       62.94       64.54      5.69 o 
   5  -4   4      123.34      143.12      8.05 o 
   6  -4   4     1650.73     1650.14     27.80 o 
   7  -4   4     1100.10     1084.84     22.81 o 
   8  -4   4      444.66      443.61     15.38 o 
 -11  -3   4        0.00       -6.87      6.87 o 
 -10  -3   4        1.69       18.20      8.19 o 
  -9  -3   4        4.71       -0.36      5.18 o 
  -8  -3   4      138.93      111.63     12.01 o 
  -7  -3   4       47.03       69.41      9.40 o 
  -6  -3   4        0.85        2.21      4.54 o 
  -5  -3   4     1932.99     1925.23     38.44 o 
  -4  -3   4       90.80      108.30      8.23 o 
  -3  -3   4       16.71       17.35      3.86 o 
  -2  -3   4     1269.30     1192.18     21.73 o 
  -1  -3   4      355.14      346.05      7.58 o 
   0  -3   4      256.82      244.47     11.05 o 
   1  -3   4     2248.19     2158.58     37.64 o 
   2  -3   4     1681.98     1727.00     32.70 o 
   3  -3   4     2159.52     2179.69     22.53 o 
   4  -3   4      852.80      849.42     11.79 o 
   5  -3   4        1.17        3.16      2.05 o 
   6  -3   4      732.76      778.22     30.43 o 
   7  -3   4       58.06       54.44      6.30 o 
   8  -3   4      177.83      162.08     14.70 o 
   9  -3   4        0.14        5.06      6.99 o 
  10  -3   4        1.91        2.57      7.63 o 
 -11  -2   4       73.99       76.56     13.98 o 
 -10  -2   4      175.91      237.24     18.52 o 
  -9  -2   4        1.95        5.22      5.66 o 
  -8  -2   4       83.03       65.80      9.60 o 
  -7  -2   4      343.14      321.43     16.59 o 
  -6  -2   4      129.89      126.13     10.44 o 
  -5  -2   4     1077.53     1006.24     25.43 o 
  -4  -2   4     1175.70     1144.46     25.31 o 
  -3  -2   4      257.12      270.34     10.52 o 
  -2  -2   4      472.35      486.49     12.65 o 
  -1  -2   4      102.22      112.62      4.27 o 
   0  -2   4     1886.87     1903.07     18.86 o 
   1  -2   4        0.37       -1.00      2.65 o 
   2  -2   4     1188.79     1323.11     14.41 o 
   3  -2   4     2702.27     2653.86     22.70 o 
   4  -2   4      483.29      524.75      8.96 o 
   5  -2   4       55.49       62.01      3.89 o 
   6  -2   4     2286.19     2317.52     27.00 o 
   7  -2   4      287.19      291.33      8.67 o 
   8  -2   4        1.35       -1.85      5.38 o 
   9  -2   4      319.49      294.36     20.16 o 
  10  -2   4        0.07        4.58      7.35 o 
 -11  -1   4        4.64        3.78      7.23 o 
 -10  -1   4        4.04        3.49      6.19 o 
  -9  -1   4        2.47       -1.33      5.54 o 
  -8  -1   4       88.05       98.33     11.45 o 
  -7  -1   4      147.55      177.31     13.01 o 
  -6  -1   4      532.77      526.26     19.28 o 
  -5  -1   4     4742.78     4874.26     69.25 o 
  -4  -1   4      774.00      749.88     19.96 o 
  -3  -1   4     2985.52     3198.44     45.91 o 
  -2  -1   4       13.62       10.60      2.89 o 
  -1  -1   4     1838.46     1818.96     19.54 o 
   0  -1   4     2972.32     2948.26     26.94 o 
   1  -1   4     1311.65     1284.08     14.28 o 
   2  -1   4      169.21      163.43      5.90 o 
   3  -1   4      414.28      442.43      7.34 o 
   4  -1   4        5.33       14.88      2.05 o 
   5  -1   4        3.26       10.61      2.84 o 
   6  -1   4       76.81       73.68      4.47 o 
   7  -1   4        0.40        2.50      3.29 o 
   8  -1   4      305.68      316.53     12.60 o 
   9  -1   4        1.70       -0.04      6.51 o 
  10  -1   4        2.91       17.47      9.48 o 
 -11   0   4      121.75      156.06     16.19 o 
 -10   0   4      119.89      130.23     14.22 o 
  -9   0   4        0.07       -5.30      5.30 o 
  -8   0   4      323.33      314.77     17.27 o 
  -7   0   4      806.71      840.02     26.43 o 
  -6   0   4       16.10       27.80      6.07 o 
  -5   0   4        1.27        1.00      2.93 o 
  -4   0   4      312.23      375.38     13.70 o 
  -3   0   4     2901.42     2871.78     42.06 o 
  -2   0   4    18684.66    19491.02    203.90 o 
  -1   0   4      567.16      568.42      9.08 o 
   0   0   4       86.05       92.86      5.86 o 
   1   0   4      197.43      171.80      6.47 o 
   2   0   4      454.35      470.35      8.92 o 
   3   0   4     4122.51     4131.84     31.66 o 
   4   0   4      898.47      888.08     11.59 o 
   5   0   4     1665.47     1696.40     18.60 o 
   6   0   4     1854.74     1897.81     37.64 o 
   7   0   4       19.99       25.48      4.72 o 
   8   0   4      126.42      101.23     13.62 o 
   9   0   4       18.37       14.30      5.31 o 
  10   0   4       22.48       22.36      8.80 o 
 -11   1   4      148.40      156.22     16.03 o 
 -10   1   4        4.69       11.77      7.07 o 
  -9   1   4       20.95       26.47      8.23 o 
  -8   1   4      191.08      205.31     14.74 o 
  -7   1   4      278.04      270.39     10.89 o 
  -6   1   4      732.28      709.96     37.74 o 
  -5   1   4     2979.55     3003.93     35.55 o 
  -4   1   4       13.24       19.31      4.26 o 
  -3   1   4     3470.35     3462.60     45.77 o 
  -2   1   4      999.53     1050.84     11.37 o 
  -1   1   4      220.48      256.80      5.81 o 
   0   1   4       56.93       41.60      4.06 o 
   1   1   4      157.63      156.35     12.67 o 
   2   1   4      395.02      380.92      8.59 o 
   3   1   4      145.99      137.26      3.32 o 
   4   1   4      204.32      201.37      6.93 o 
   5   1   4      600.65      545.75     17.33 o 
   6   1   4      209.53      189.24      8.94 o 
   7   1   4      174.19      178.80      9.53 o 
   8   1   4      396.59      392.80     16.25 o 
   9   1   4        6.50        6.72      4.34 o 
  10   1   4       17.21       13.50      6.28 o 
 -11   2   4       79.75       91.34     13.50 o 
 -10   2   4        1.66        9.64      6.63 o 
  -9   2   4      163.44      147.78      9.84 o 
  -8   2   4       41.60       41.00      5.80 o 
  -7   2   4        2.31        1.53      2.79 o 
  -6   2   4      416.88      413.39     12.43 o 
  -5   2   4       53.86       65.60      5.20 o 
  -4   2   4      107.83      149.17      6.49 o 
  -3   2   4      181.08      178.36      7.67 o 
  -2   2   4       57.40       58.47      2.41 o 
  -1   2   4      258.46      304.90      4.50 o 
   0   2   4     1140.22     1092.16     11.30 o 
   1   2   4       35.64       32.86      3.04 o 
   2   2   4     1296.99     1373.19     21.25 o 
   3   2   4     2887.66     2760.05     32.00 o 
   4   2   4       47.52       46.40      4.75 o 
   5   2   4      687.77      716.47     16.49 o 
   6   2   4     1167.20     1134.25     22.83 o 
   7   2   4        3.54       -0.51      2.88 o 
   8   2   4       19.84       18.90      4.92 o 
   9   2   4        4.24       -0.46      4.31 o 
  10   2   4        8.28        1.22      8.34 o 
 -11   3   4      165.34      143.54     11.53 o 
 -10   3   4        5.13        5.26      4.71 o 
  -9   3   4       66.18       52.16      7.01 o 
  -8   3   4      263.46      256.87     11.49 o 
  -7   3   4      121.23      128.52      8.36 o 
  -6   3   4     1620.36     1693.74     27.00 o 
  -5   3   4     1991.82     1877.82     34.59 o 
  -4   3   4       16.85        7.59      2.56 o 
  -3   3   4     1033.23     1092.80     18.38 o 
  -2   3   4       77.74       90.56      4.76 o 
  -1   3   4     1173.80     1092.09     22.76 o 
   0   3   4       21.79       27.26      1.85 o 
   1   3   4      433.94      478.67     10.44 o 
   2   3   4     1316.68     1233.27     29.18 o 
   3   3   4      926.46      967.18     17.77 o 
   4   3   4      329.49      346.19     11.15 o 
   5   3   4     1599.54     1572.25     26.50 o 
   6   3   4        0.31        1.68      3.74 o 
   7   3   4      165.29      180.80     10.84 o 
   8   3   4      342.45      363.11     15.14 o 
   9   3   4        0.97       -4.11      4.11 o 
  10   3   4       16.91       18.81      6.91 o 
 -11   4   4       25.99       49.51      8.42 o 
 -10   4   4       89.68       99.62     16.27 o 
  -9   4   4       90.47      101.93      8.93 o 
  -8   4   4       12.19       -1.25      3.37 o 
  -7   4   4      185.27      193.55     10.04 o 
  -6   4   4     1565.63     1471.31     27.64 o 
  -5   4   4     1675.95     1712.24     26.17 o 
  -4   4   4     1197.91     1219.39     23.56 o 
  -3   4   4     4121.26     4171.52     43.22 o 
  -2   4   4        0.36        2.00      1.87 o 
  -1   4   4      143.00      114.99      6.28 o 
   0   4   4     4095.27     4281.13     36.99 o 
   1   4   4       11.42       18.20      2.16 o 
   2   4   4      800.07      843.32     10.66 o 
   3   4   4      864.41      756.20     16.41 o 
   4   4   4       36.03       25.40      8.88 o 
   5   4   4      357.15      337.81     12.56 o 
   6   4   4      145.77      147.05     10.71 o 
   7   4   4      620.51      606.43     24.95 o 
   8   4   4      105.68       93.66      9.61 o 
   9   4   4       16.89       23.38      6.52 o 
 -11   5   4       17.15       16.61      6.56 o 
 -10   5   4       39.84       36.53      7.18 o 
  -9   5   4       19.12       32.19     11.13 o 
  -8   5   4      241.64      247.21     11.91 o 
  -7   5   4        8.96       15.65      4.40 o 
  -6   5   4      300.78      295.07     11.37 o 
  -5   5   4      127.84      106.33      6.91 o 
  -4   5   4      239.30      238.23     13.72 o 
  -3   5   4        0.89        0.26      2.14 o 
  -2   5   4      133.72      132.38      6.62 o 
  -1   5   4      781.03      804.29     15.20 o 
   0   5   4       85.63      106.05      4.61 o 
   1   5   4       79.86       79.75      3.52 o 
   2   5   4     2512.79     2574.45     32.35 o 
   3   5   4      659.29      656.79     16.12 o 
   4   5   4      291.00      286.50     11.39 o 
   5   5   4     1823.06     1781.90     31.28 o 
   6   5   4       52.34       50.37      7.09 o 
   7   5   4       94.61      103.78      9.83 o 
   8   5   4       33.80       45.15      7.82 o 
   9   5   4       51.30       51.71      8.99 o 
 -10   6   4        0.03        5.85      5.65 o 
  -9   6   4      254.94      253.46     21.51 o 
  -8   6   4        1.53       -2.42      3.56 o 
  -7   6   4       78.27       77.97      7.31 o 
  -6   6   4      467.29      501.63     17.75 o 
  -5   6   4       58.93       53.27      8.58 o 
  -4   6   4      131.88      140.06      7.79 o 
  -3   6   4     1076.20     1058.67     33.46 o 
  -2   6   4       43.92       51.06      4.91 o 
  -1   6   4        2.91        5.24      3.98 o 
   0   6   4      779.13      751.66     12.39 o 
   1   6   4      167.72      166.34      7.34 o 
   2   6   4       28.55       22.33      5.90 o 
   3   6   4        7.01        9.97      3.79 o 
   4   6   4      332.22      331.37     13.06 o 
   5   6   4       62.94       72.67      7.85 o 
   6   6   4       10.50        4.05      3.53 o 
   7   6   4      128.31      101.43     13.30 o 
   8   6   4       29.73        9.64      7.71 o 
 -10   7   4        7.20        8.72      7.99 o 
  -9   7   4        0.77       -6.55      6.55 o 
  -8   7   4       82.76       73.03      8.38 o 
  -7   7   4       69.34       74.68      7.45 o 
  -6   7   4       25.63       20.18      4.79 o 
  -5   7   4       63.15       63.24      6.45 o 
  -4   7   4      785.47      752.10     17.94 o 
  -3   7   4      136.78      156.85      8.35 o 
  -2   7   4      205.36      191.86      8.86 o 
  -1   7   4     1309.53     1304.26     22.73 o 
   0   7   4        0.54        0.72      1.80 o 
   1   7   4        0.78        1.44      2.44 o 
   2   7   4      880.24      810.58     27.07 o 
   3   7   4       43.05       27.03      7.19 o 
   4   7   4      114.26      113.36     12.53 o 
   5   7   4      381.91      396.59     21.81 o 
   6   7   4        2.45        4.73      4.31 o 
   7   7   4       25.19       19.36      8.36 o 
   8   7   4        0.49       -1.25      6.07 o 
  -9   8   4      218.32      232.38     20.97 o 
  -8   8   4        2.19       -4.86      6.31 o 
  -7   8   4       23.77       31.61     16.13 o 
  -6   8   4      262.10      290.10     12.50 o 
  -5   8   4       45.01       61.78      9.36 o 
  -4   8   4       90.59       83.54      9.78 o 
  -3   8   4       16.17       33.63      5.42 o 
  -2   8   4       12.41        7.09      3.55 o 
  -1   8   4       10.76       18.84      4.32 o 
   0   8   4        4.76        3.61      2.54 o 
   1   8   4      104.10      124.25      8.00 o 
   2   8   4       62.96       77.67     11.03 o 
   3   8   4      170.48      140.47     13.54 o 
   5   8   4       28.01       15.59      7.83 o 
   6   8   4       11.92        3.58      4.53 o 
   7   8   4       87.57       64.83     13.10 o 
  -8   9   4       13.62       22.01     10.56 o 
  -7   9   4      249.56      202.57     18.88 o 
  -6   9   4      126.03      117.38      9.58 o 
  -5   9   4       42.14       45.42      9.10 o 
  -4   9   4      387.92      443.20     15.42 o 
  -3   9   4      158.44      160.32      9.83 o 
  -2   9   4       18.12       24.17      5.14 o 
  -1   9   4      165.52      158.08      9.23 o 
   0   9   4        0.61        2.68      3.20 o 
   1   9   4       17.67       22.05      5.92 o 
   2   9   4      444.11      432.46     14.28 o 
   3   9   4       20.08       10.48      5.62 o 
   4   9   4        0.07       -1.21      5.95 o 
   5   9   4        0.25        1.97      6.43 o 
   6   9   4       57.38       63.11     13.74 o 
  -7  10   4        9.63        5.54      7.51 o 
  -6  10   4       83.54       64.19     13.22 o 
  -5  10   4        1.23        5.02      6.59 o 
  -4  10   4        3.04        5.70      4.52 o 
  -3  10   4       41.09       42.81     17.31 o 
  -2  10   4       32.32       43.30      6.69 o 
  -1  10   4       33.92       32.78      8.88 o 
   0  10   4       32.11       21.86      6.91 o 
   1  10   4      144.07      146.35     14.98 o 
   2  10   4       71.74       73.44      7.64 o 
   3  10   4       69.12       72.83     12.69 o 
   4  10   4      162.57      192.25     18.12 o 
  -6  11   4       59.98       49.93     12.49 o 
  -5  11   4       39.28       32.74      9.72 o 
  -4  11   4      232.87      210.33     18.92 o 
  -3  11   4        8.64        3.56      4.96 o 
  -2  11   4        8.80        4.75      4.71 o 
  -1  11   4       13.79       14.22      7.63 o 
   0  11   4       73.11       74.29      8.19 o 
   1  11   4        4.86        7.36      4.37 o 
   2  11   4        9.57       19.12      8.44 o 
   3  11   4       37.16       47.32     11.65 o 
  -1  12   4       92.14       91.45      9.42 o 
   1 -12   5      146.95      130.39     18.28 o 
   2 -12   5      111.76      130.67     18.00 o 
  -3 -11   5       14.06       20.93     11.89 o 
  -2 -11   5       10.60        0.68      9.20 o 
  -1 -11   5       11.21       15.30      8.76 o 
   2 -11   5        1.77       -2.17      7.47 o 
   3 -11   5      233.67      230.81     21.61 o 
   4 -11   5       80.24       66.08     14.74 o 
   5 -11   5        2.10       12.01      9.28 o 
  -6 -10   5        1.59        3.62      6.99 o 
  -3 -10   5       60.42       58.77     13.46 o 
  -2 -10   5       28.57       26.79     10.12 o 
  -1 -10   5      120.26      117.70     14.82 o 
   0 -10   5      114.39      112.92     13.86 o 
   1 -10   5        6.71        3.21      6.15 o 
   2 -10   5        2.49       -2.21      6.67 o 
   3 -10   5        0.38       -2.09      6.47 o 
   4 -10   5        8.70       10.32      8.11 o 
   5 -10   5        0.66       -6.27      6.27 o 
   6 -10   5       36.13       45.47     12.93 o 
  -7  -9   5        1.84        3.74      6.47 o 
  -6  -9   5       42.15       29.56      8.60 o 
  -5  -9   5      311.76      303.44     18.20 o 
  -4  -9   5       44.29       42.10      8.48 o 
  -2  -9   5       63.40       71.06     12.61 o 
  -1  -9   5        1.14        3.33      6.39 o 
   0  -9   5      465.94      518.26     23.78 o 
   1  -9   5      390.19      372.37     19.44 o 
   2  -9   5        0.49        2.13      5.54 o 
   3  -9   5      679.19      719.15     31.29 o 
   4  -9   5      179.83      173.21     17.71 o 
   5  -9   5       10.25       10.85      7.23 o 
   6  -9   5       46.35       58.85     12.81 o 
   7  -9   5        1.73        2.53      9.08 o 
  -8  -8   5       47.30       51.94     11.45 o 
  -7  -8   5      107.40       96.85     13.18 o 
  -6  -8   5        0.16       -2.69      4.82 o 
  -5  -8   5      234.10      237.00     15.55 o 
  -4  -8   5        5.17        3.86      4.82 o 
  -3  -8   5      186.49      177.91     11.73 o 
  -2  -8   5       16.36       13.45      4.35 o 
  -1  -8   5       14.18       22.17      7.79 o 
   0  -8   5       60.61       63.11     10.04 o 
   1  -8   5      249.10      208.00     14.30 o 
   2  -8   5       55.27       63.55      9.12 o 
   3  -8   5      417.77      469.85     15.67 o 
   4  -8   5       28.72       16.39      5.36 o 
   5  -8   5      367.11      355.30     22.53 o 
   6  -8   5      472.74      487.29     26.75 o 
   7  -8   5       55.97       42.58     11.13 o 
   8  -8   5       45.19       25.03     10.36 o 
  -9  -7   5       29.24       29.32      9.88 o 
  -8  -7   5       85.77       85.00     13.01 o 
  -7  -7   5        0.53        3.70      5.58 o 
  -6  -7   5       87.42       97.77     11.29 o 
  -5  -7   5      294.11      307.38     16.43 o 
  -4  -7   5        3.98        1.21      4.34 o 
  -3  -7   5     1131.78     1136.67     28.24 o 
  -2  -7   5      630.70      658.29     19.32 o 
  -1  -7   5        6.50       -0.21      2.58 o 
   0  -7   5      656.22      617.40     23.70 o 
   1  -7   5        5.31       15.02      6.19 o 
   2  -7   5       57.46       55.43      8.27 o 
   3  -7   5      372.90      373.01     17.84 o 
   4  -7   5       27.64       33.16      5.56 o 
   5  -7   5       47.15       37.77      6.36 o 
   6  -7   5      140.25      149.80     10.15 o 
   7  -7   5       54.44       51.90     11.13 o 
   8  -7   5       81.60       91.95     14.26 o 
   9  -7   5        0.73       -1.08      7.51 o 
  -9  -6   5       12.80        5.99      7.19 o 
  -8  -6   5       38.77       53.30     11.45 o 
  -7  -6   5      170.01      140.67     13.38 o 
  -6  -6   5        4.41        8.48      5.10 o 
  -5  -6   5        6.96        2.13      4.30 o 
  -4  -6   5      127.57      131.80     10.36 o 
  -3  -6   5      390.38      376.83     14.86 o 
  -2  -6   5       81.00       91.95      7.35 o 
  -1  -6   5       71.95       71.70      5.38 o 
   0  -6   5      253.42      271.30      7.72 o 
   1  -6   5      134.05      129.47     10.69 o 
   2  -6   5       29.66       16.83      5.42 o 
   3  -6   5      942.45      887.38     26.11 o 
   4  -6   5        4.11        4.50      3.92 o 
   5  -6   5      743.25      797.06     19.79 o 
   6  -6   5      518.06      518.83     16.41 o 
   7  -6   5      182.08      178.76     11.35 o 
   8  -6   5      209.90      238.69     18.84 o 
   9  -6   5       10.11        7.55      8.03 o 
 -10  -5   5        0.90        9.84      8.27 o 
  -9  -5   5      303.48      311.03     20.73 o 
  -8  -5   5      175.76      174.21     15.87 o 
  -7  -5   5        0.34        0.32      4.82 o 
  -6  -5   5      712.31      731.56     25.07 o 
  -5  -5   5     1808.17     1751.86     38.00 o 
  -4  -5   5       36.59       33.06      6.15 o 
  -3  -5   5     2299.27     2368.14     40.33 o 
  -2  -5   5     1043.52     1085.17     22.78 o 
  -1  -5   5      398.73      397.69     21.01 o 
   0  -5   5     1012.36     1014.27     33.70 o 
   1  -5   5       17.17       22.53      5.66 o 
   2  -5   5       19.78       19.16      5.46 o 
   3  -5   5       45.57       52.86      7.59 o 
   4  -5   5      317.04      320.12     18.42 o 
   5  -5   5      903.86      911.52     32.80 o 
   6  -5   5        2.18        4.51      3.88 o 
   7  -5   5      263.35      256.01     12.04 o 
   8  -5   5      195.71      190.35     11.38 o 
 -10  -4   5      242.64      217.80     18.60 o 
  -9  -4   5       15.91       13.82      7.67 o 
  -8  -4   5      117.76      116.05     12.81 o 
  -7  -4   5       44.47       67.48      9.96 o 
  -6  -4   5      507.60      544.49     21.45 o 
  -5  -4   5      588.65      649.18     21.81 o 
  -4  -4   5     1379.97     1378.17     29.85 o 
  -3  -4   5     3661.87     3468.10     50.73 o 
  -2  -4   5        5.66        0.16      2.53 o 
  -1  -4   5     2861.37     2871.71     30.58 o 
   0  -4   5     5556.89     5562.26     48.72 o 
   1  -4   5      307.82      355.18     14.66 o 
   2  -4   5     1346.41     1413.76     31.85 o 
   3  -4   5     2969.70     3003.30     52.06 o 
   4  -4   5      134.74      121.36      7.52 o 
   5  -4   5       21.77       26.13      4.76 o 
   6  -4   5      104.50       90.46      7.64 o 
   7  -4   5      214.36      220.77     14.80 o 
   8  -4   5        2.37        4.50      6.79 o 
   9  -4   5       28.81       30.61     10.00 o 
  10  -4   5       39.70       40.77     12.25 o 
 -11  -3   5       83.84       71.74     13.86 o 
 -10  -3   5        2.92       12.65      7.83 o 
  -9  -3   5      133.10      112.92     13.30 o 
  -8  -3   5       48.26       37.40      7.99 o 
  -7  -3   5        8.20        7.47      4.94 o 
  -6  -3   5      965.12     1050.19     28.96 o 
  -5  -3   5      661.49      645.40     20.61 o 
  -4  -3   5      309.42      323.84     13.34 o 
  -3  -3   5     2090.02     1995.97     34.10 o 
  -2  -3   5       62.98       67.77      5.34 o 
  -1  -3   5      882.64      857.55     15.40 o 
   0  -3   5     1442.72     1382.71     29.56 o 
   1  -3   5      932.12      932.69     23.42 o 
   2  -3   5      662.58      599.00     18.68 o 
   3  -3   5      381.60      439.55      7.60 o 
   4  -3   5      235.20      194.01      8.34 o 
   5  -3   5     1324.55     1383.81     42.18 o 
   6  -3   5       68.62       55.13      6.23 o 
   7  -3   5      638.03      626.34     17.11 o 
   8  -3   5      432.14      459.82     23.18 o 
   9  -3   5        0.76        5.66      7.03 o 
  10  -3   5       37.74       22.29      9.96 o 
 -11  -2   5        0.02        0.04      6.91 o 
 -10  -2   5        0.30       -1.25      6.35 o 
  -9  -2   5      402.58      438.13     22.66 o 
  -8  -2   5       22.12       19.52      6.91 o 
  -7  -2   5      148.22      134.69     11.69 o 
  -6  -2   5      827.76      755.26     23.50 o 
  -5  -2   5      192.35      207.11     11.69 o 
  -4  -2   5      686.16      681.71     19.12 o 
  -3  -2   5     4149.73     4135.47     56.52 o 
  -2  -2   5       45.96       48.12      4.62 o 
  -1  -2   5       41.66       29.74      2.80 o 
   0  -2   5      184.44      176.93      4.59 o 
   1  -2   5      272.62      240.73     11.01 o 
   2  -2   5     2899.71     3007.68     28.34 o 
   3  -2   5      624.92      721.77     11.42 o 
   4  -2   5       98.82       95.25      4.92 o 
   5  -2   5      539.53      566.78     11.46 o 
   6  -2   5        5.84        7.55      2.61 o 
   7  -2   5       56.27       68.89     10.44 o 
   8  -2   5       49.06       33.46      8.96 o 
   9  -2   5       50.50       58.37     12.01 o 
  10  -2   5       92.89       94.12     15.43 o 
 -11  -1   5      242.17      246.00     19.80 o 
 -10  -1   5        2.38        0.68      6.51 o 
  -9  -1   5      109.81      106.25     12.53 o 
  -8  -1   5      158.40      171.08     14.18 o 
  -7  -1   5       65.46       71.82      9.40 o 
  -6  -1   5      507.08      539.31     20.37 o 
  -5  -1   5      229.58      270.22     13.50 o 
  -4  -1   5     2544.98     2435.79     41.01 o 
  -3  -1   5       80.20       85.16      6.47 o 
  -2  -1   5     1424.55     1479.43     28.76 o 
  -1  -1   5     3021.50     2977.45     29.21 o 
   0  -1   5        0.12        0.88      2.15 o 
   1  -1   5       20.78       13.04      1.84 o 
   2  -1   5     1372.62     1331.51     16.36 o 
   3  -1   5     1025.67     1171.42     12.84 o 
   4  -1   5     1895.21     1898.37     19.58 o 
   5  -1   5     1048.34     1020.13     14.19 o 
   6  -1   5      179.08      163.79      7.84 o 
   7  -1   5      624.80      614.81     18.90 o 
   8  -1   5      214.35      199.64     16.99 o 
   9  -1   5       49.86       44.19     10.69 o 
  10  -1   5       16.82       20.97      9.76 o 
 -11   0   5        3.47        6.99      7.99 o 
 -10   0   5      170.20      174.25     15.71 o 
  -9   0   5      666.56      650.50     26.71 o 
  -8   0   5        0.19        0.40      5.14 o 
  -7   0   5      157.39      154.01     12.61 o 
  -6   0   5     1396.17     1461.88     34.26 o 
  -5   0   5      635.10      658.58     20.49 o 
  -4   0   5      420.51      338.71     13.58 o 
  -3   0   5     1441.48     1400.41     19.82 o 
  -2   0   5     4019.46     4138.63     74.86 o 
  -1   0   5     5129.07     5126.50     45.12 o 
   0   0   5     1525.95     1522.92     17.76 o 
   1   0   5     1197.46     1182.72     15.44 o 
   2   0   5      831.47      861.00     15.97 o 
   3   0   5     3133.62     3393.07     27.71 o 
   4   0   5     3744.11     3807.79     32.01 o 
   5   0   5       14.76       30.76      7.45 o 
   6   0   5      253.22      249.66      9.69 o 
   7   0   5      580.32      604.54     16.28 o 
   8   0   5      355.46      323.90     13.16 o 
   9   0   5       92.65       95.95      9.17 o 
  10   0   5      150.81      150.47     18.72 o 
 -11   1   5       26.51        8.03      6.95 o 
 -10   1   5      151.51      147.54     14.94 o 
  -9   1   5        0.27       -0.24      5.26 o 
  -8   1   5        0.14        7.83      5.54 o 
  -7   1   5      407.68      376.55     18.16 o 
  -6   1   5      129.72      145.49     11.33 o 
  -5   1   5      328.34      330.87     14.06 o 
  -4   1   5     3452.58     3412.32     38.52 o 
  -3   1   5       14.04       21.85      4.42 o 
  -2   1   5     1154.97     1094.48     13.14 o 
  -1   1   5      264.52      257.55      6.40 o 
   0   1   5      977.32     1002.78     14.02 o 
   1   1   5       14.82        6.74      1.96 o 
   2   1   5     2282.23     2160.94     36.51 o 
   3   1   5      381.88      486.11      8.09 o 
   4   1   5     2015.07     1944.18     26.63 o 
   5   1   5       93.37       85.83      6.22 o 
   6   1   5       86.59       72.66      6.40 o 
   7   1   5      349.72      358.61     13.14 o 
   8   1   5        0.37        1.62      3.78 o 
   9   1   5      117.92      105.14     12.33 o 
  10   1   5        0.07        4.31      8.25 o 
 -11   2   5        9.15       -5.30      5.30 o 
 -10   2   5       69.18       81.02     11.85 o 
  -9   2   5      347.97      385.02     20.69 o 
  -8   2   5        3.61        4.86      5.80 o 
  -7   2   5      133.49      123.13     10.24 o 
  -6   2   5     1095.24     1002.78     20.03 o 
  -5   2   5      923.12      908.68     17.86 o 
  -4   2   5     1475.18     1546.02     22.77 o 
  -3   2   5      965.09      972.93     15.43 o 
  -2   2   5        7.09        4.23      1.13 o 
  -1   2   5      205.38      202.67      4.05 o 
   0   2   5      172.32      189.32      8.46 o 
   1   2   5     1466.37     1310.46     18.03 o 
   2   2   5      588.21      604.53     12.42 o 
   3   2   5      428.99      426.84     11.07 o 
   4   2   5     1440.68     1413.93     22.89 o 
   5   2   5        0.60        0.40      2.77 o 
   6   2   5      920.53      898.55     43.42 o 
   7   2   5     1082.65     1033.61     23.35 o 
   8   2   5       59.77       45.25      6.89 o 
   9   2   5       67.97       79.24      9.27 o 
  10   2   5       70.17       75.22     28.04 o 
 -11   3   5        0.94        3.90      6.63 o 
 -10   3   5      314.67      303.39     14.48 o 
  -9   3   5        3.57        6.10      4.50 o 
  -8   3   5       13.64        9.14      7.19 o 
  -7   3   5     1638.41     1595.76     28.19 o 
  -6   3   5      407.60      450.95     13.55 o 
  -5   3   5      885.86      808.11     37.16 o 
  -4   3   5     6021.31     5743.41     43.42 o 
  -3   3   5       13.86        3.60      2.14 o 
  -2   3   5      659.09      609.64     11.63 o 
  -1   3   5     1433.38     1425.40     12.59 o 
   0   3   5     2933.67     3097.16     25.71 o 
   1   3   5     1295.94     1240.00     18.51 o 
   2   3   5     1373.49     1358.70     20.93 o 
   3   3   5      157.06      144.71      7.29 o 
   4   3   5        0.71        2.71      2.85 o 
   5   3   5       53.13       50.07     11.39 o 
   6   3   5      244.90      246.18     11.51 o 
   7   3   5       11.16        8.82      4.41 o 
   8   3   5      212.14      202.65     13.42 o 
   9   3   5       68.66       60.15      8.69 o 
 -11   4   5      100.52      107.40     12.79 o 
 -10   4   5       49.17       49.66     12.23 o 
  -9   4   5      115.08      112.60      9.44 o 
  -8   4   5      206.35      207.35     11.07 o 
  -7   4   5        0.67        5.34      3.73 o 
  -6   4   5       49.68       33.23      4.91 o 
  -5   4   5     1699.23     1741.71     27.45 o 
  -4   4   5      108.29      111.00      6.55 o 
  -3   4   5        4.30        3.48      2.35 o 
  -2   4   5     6017.56     6146.92     57.97 o 
  -1   4   5     1146.30     1214.30     15.21 o 
   0   4   5     1237.56     1336.70     13.06 o 
   1   4   5     2956.11     2899.59     41.18 o 
   2   4   5       27.36       38.44      4.49 o 
   3   4   5      472.75      481.98     37.12 o 
   4   4   5      704.25      682.80     16.98 o 
   5   4   5      417.53      430.51     14.31 o 
   6   4   5       48.25       58.40      5.59 o 
   7   4   5      479.82      502.20     19.46 o 
   8   4   5       49.81       57.02      8.39 o 
   9   4   5       18.63       10.92      6.19 o 
 -10   5   5      385.93      489.22     27.11 o 
  -9   5   5       12.35        4.29     12.67 o 
  -8   5   5       15.25       22.01      5.36 o 
  -7   5   5      972.01      971.03     22.47 o 
  -6   5   5       90.28       70.90      6.69 o 
  -5   5   5       28.82       26.27      4.39 o 
  -4   5   5      966.84      985.90     34.69 o 
  -3   5   5       24.73       17.97      3.49 o 
  -2   5   5      827.24      830.33     16.29 o 
  -1   5   5     1160.16     1144.28     21.21 o 
   0   5   5     2941.34     3011.50     23.52 o 
   1   5   5      264.31      263.23     10.07 o 
   2   5   5       10.31       17.51      3.90 o 
   3   5   5     1084.37     1065.63     21.42 o 
   4   5   5      324.88      322.89     12.48 o 
   5   5   5        3.44       -1.69      3.36 o 
   6   5   5      361.76      392.60     12.32 o 
   7   5   5       48.75       35.23      6.70 o 
   8   5   5      110.99      105.39     11.17 o 
 -10   6   5        6.28        0.65      5.01 o 
  -9   6   5       19.42       25.19     13.62 o 
  -8   6   5      135.29      131.96     10.71 o 
  -7   6   5        5.66        2.99      3.46 o 
  -6   6   5        2.81        8.36      3.71 o 
  -5   6   5      474.91      447.93     13.91 o 
  -4   6   5       62.00       54.12      5.58 o 
  -3   6   5      119.62       98.78      6.70 o 
  -2   6   5     1262.23     1183.60     21.06 o 
  -1   6   5        1.26        5.32      2.70 o 
   0   6   5       52.41       51.91      3.85 o 
   1   6   5      656.25      626.50     12.28 o 
   2   6   5       44.94       32.23     10.66 o 
   3   6   5      629.46      618.35     17.04 o 
   4   6   5      609.91      594.23     17.58 o 
   5   6   5        4.52        2.93      5.14 o 
   6   6   5      167.10      172.15     18.82 o 
   7   6   5      143.58      132.69     11.21 o 
   8   6   5       95.70      101.57     11.19 o 
 -10   7   5      191.74      220.41     21.49 o 
  -9   7   5        8.72        7.35      4.98 o 
  -8   7   5       36.25       26.09      6.23 o 
  -7   7   5      541.64      523.49     34.85 o 
  -6   7   5       11.52        9.30      4.07 o 
  -5   7   5        8.83        2.58      4.00 o 
  -4   7   5      202.28      225.06     12.99 o 
  -3   7   5      214.52      218.01     19.36 o 
  -2   7   5        0.47       -0.64      2.48 o 
  -1   7   5       14.54       14.88      4.52 o 
   0   7   5      585.68      563.89     11.48 o 
   1   7   5        0.36        2.15      3.66 o 
   2   7   5      138.01      133.64     12.73 o 
   3   7   5      690.32      683.20     26.11 o 
   4   7   5      188.50      173.09     15.06 o 
   5   7   5       75.68       75.28     11.69 o 
   6   7   5      225.85      207.03     17.75 o 
   7   7   5       33.62       35.95     10.20 o 
  -9   8   5        0.85        9.52      7.95 o 
  -8   8   5       74.12       72.38      8.66 o 
  -7   8   5        8.10        9.29      4.70 o 
  -6   8   5       18.79       14.70      4.62 o 
  -5   8   5      468.76      468.67     15.64 o 
  -4   8   5      143.33      141.43      9.10 o 
  -3   8   5      801.47      938.57     41.05 o 
  -2   8   5     1279.10     1332.13     25.23 o 
  -1   8   5       33.08       40.15      5.32 o 
   0   8   5        6.52        4.45      3.18 o 
   1   8   5      283.45      276.99     11.18 o 
   2   8   5      290.45      261.46     17.15 o 
   3   8   5       28.72       21.57      7.11 o 
   4   8   5        0.54       -2.01      4.94 o 
   5   8   5       76.82       67.56     11.77 o 
   6   8   5        2.78       -2.09      5.70 o 
  -8   9   5        0.45       -1.29      7.43 o 
  -7   9   5       47.62       29.76      7.63 o 
  -6   9   5       63.44       68.51      8.09 o 
  -5   9   5       16.27       28.35      5.75 o 
  -4   9   5      341.69      353.93     29.54 o 
  -3   9   5       72.52       72.48     14.08 o 
  -2   9   5       15.06       13.18      4.31 o 
  -1   9   5      141.60      130.88      9.90 o 
   0   9   5      228.19      239.31     19.14 o 
   1   9   5      140.71      134.58      8.99 o 
   2   9   5      164.64      153.57     14.58 o 
   3   9   5      236.86      230.29     17.71 o 
   4   9   5        0.64        2.89      6.35 o 
   5   9   5       41.71       43.86     11.13 o 
  -7  10   5       39.55       38.84     11.05 o 
  -6  10   5       71.65       67.56     12.53 o 
  -5  10   5      187.78      204.45     12.35 o 
  -4  10   5        2.41        1.86      6.33 o 
  -3  10   5       87.02       81.67      8.22 o 
  -2  10   5       66.72       50.50      7.15 o 
  -1  10   5      100.46       95.21      8.47 o 
   0  10   5        1.89        7.02      3.92 o 
   1  10   5       69.62       54.63     11.59 o 
   2  10   5       63.60       43.14     10.12 o 
   3  10   5        2.11        2.77      6.67 o 
   4  10   5        2.24        5.14      6.75 o 
  -5  11   5       47.60       46.52     11.89 o 
  -4  11   5        4.59        8.23      7.21 o 
  -3  11   5      192.70      195.77     12.21 o 
  -2  11   5        8.97       17.07      8.03 o 
  -1  11   5       39.56       38.29      9.00 o 
   0  11   5       62.94       86.58      9.50 o 
   1  11   5       23.33       17.92      8.13 o 
   2  11   5       17.33        7.11      7.55 o 
   1 -12   6       66.17       83.03     15.99 o 
  -4 -11   6        1.54       -9.96      9.96 o 
  -3 -11   6       54.39       52.30     15.10 o 
  -2 -11   6       42.21       32.94     12.01 o 
  -1 -11   6        4.08        7.63      8.36 o 
   0 -11   6       19.36       12.09      8.72 o 
   2 -11   6       16.92       10.48      9.00 o 
   3 -11   6        1.66        5.95      8.40 o 
   4 -11   6       10.63        6.79      8.52 o 
  -3 -10   6       54.54       51.18     13.62 o 
  -2 -10   6        4.64       -0.48      7.15 o 
  -1 -10   6      143.18      169.72     17.55 o 
   0 -10   6       57.64       58.12     11.13 o 
   1 -10   6        8.80       -1.97      6.03 o 
   3 -10   6      172.71      175.62     18.84 o 
   4 -10   6        9.68       22.98      9.40 o 
   5 -10   6      110.38      126.01     17.39 o 
   6 -10   6       17.85       20.12     10.44 o 
  -7  -9   6        0.15       -5.54      5.54 o 
  -6  -9   6      132.00      126.01     13.78 o 
  -5  -9   6        1.43        1.21      5.58 o 
  -3  -9   6      250.74      262.83     22.01 o 
  -2  -9   6       32.78       22.45      9.12 o 
  -1  -9   6      536.79      571.17     27.60 o 
   0  -9   6       53.02       63.47     11.05 o 
   1  -9   6      399.49      354.61     19.88 o 
   2  -9   6      122.97      126.89     12.69 o 
   3  -9   6       60.73       45.73      7.34 o 
   4  -9   6      188.55      184.30     18.24 o 
   5  -9   6       48.87       63.99     13.58 o 
   6  -9   6        4.66       11.69      7.63 o 
   7  -9   6      233.09      288.38     24.14 o 
  -8  -8   6        8.51       16.99      8.92 o 
  -7  -8   6        5.69       -1.53      5.62 o 
  -6  -8   6      157.18      169.76     14.66 o 
  -5  -8   6       25.59       21.77      7.03 o 
  -4  -8   6      130.02      108.46     10.60 o 
  -3  -8   6      250.38      244.75     13.38 o 
  -2  -8   6      688.70      722.12     30.57 o 
  -1  -8   6     1532.88     1574.96     44.23 o 
   0  -8   6      603.80      627.12     25.79 o 
   1  -8   6       41.13       52.42      9.12 o 
   2  -8   6      589.23      533.13     22.62 o 
   3  -8   6       85.43       69.01      9.96 o 
   4  -8   6      572.37      549.24     17.71 o 
   5  -8   6        6.03        6.97      4.91 o 
   6  -8   6       57.51       52.54     12.21 o 
   7  -8   6       83.84       80.94     14.14 o 
   8  -8   6       13.84       -2.25      7.67 o 
  -8  -7   6        5.25        5.30      7.31 o 
  -7  -7   6       58.14       43.14      9.76 o 
  -6  -7   6      201.49      181.08     14.42 o 
  -5  -7   6       13.51       26.59      6.55 o 
  -4  -7   6      206.00      185.74     12.45 o 
  -3  -7   6       11.60       13.58      4.82 o 
  -2  -7   6      167.03      170.35     10.34 o 
  -1  -7   6     1221.52     1312.49     37.96 o 
   0  -7   6       59.95       55.15      9.28 o 
   1  -7   6       48.30       44.11      8.23 o 
   2  -7   6       90.69       97.13     10.69 o 
   3  -7   6       50.04       40.89      8.19 o 
   4  -7   6      401.16      416.87     14.84 o 
   5  -7   6      300.19      302.32     13.20 o 
   6  -7   6        7.68        3.63      4.40 o 
   7  -7   6      265.13      255.03     20.37 o 
   8  -7   6       26.28       33.66     11.01 o 
  -9  -6   6      169.78      187.83     17.71 o 
  -8  -6   6        1.57        9.40      6.79 o 
  -7  -6   6      126.88      149.03     14.10 o 
  -6  -6   6      398.97      408.04     19.84 o 
  -5  -6   6      118.25      106.69     10.24 o 
  -4  -6   6      174.78      152.80     10.93 o 
  -3  -6   6      343.21      324.29     13.90 o 
  -2  -6   6        9.02       11.27      3.21 o 
  -1  -6   6      929.14      938.28     16.28 o 
   0  -6   6      111.35      114.48     11.17 o 
   1  -6   6      443.75      445.20     19.36 o 
   2  -6   6      749.55      666.61     23.62 o 
   3  -6   6       80.40       88.21      9.84 o 
   4  -6   6      730.38      732.90     18.96 o 
   5  -6   6      135.20      118.34     13.06 o 
   6  -6   6      223.94      228.33     13.74 o 
   7  -6   6      210.29      229.82     12.70 o 
   8  -6   6       10.22        6.60      5.75 o 
 -10  -5   6       51.69       44.11     11.17 o 
  -9  -5   6        0.69       13.74      7.43 o 
  -8  -5   6        5.59        3.90      5.54 o 
  -7  -5   6      122.14      123.08     12.25 o 
  -6  -5   6        5.91        6.47      5.14 o 
  -5  -5   6      438.76      413.50     18.20 o 
  -4  -5   6     1183.17     1159.89     28.48 o 
  -3  -5   6      252.91      266.88     12.05 o 
  -2  -5   6     2661.30     2719.44     33.12 o 
  -1  -5   6     3358.75     3555.94     37.69 o 
   0  -5   6      137.92      158.74      5.24 o 
   1  -5   6      677.86      583.38     21.05 o 
   2  -5   6      826.75      811.06     25.07 o 
   3  -5   6      111.85       99.62     10.16 o 
   4  -5   6       55.24       55.50      6.34 o 
   5  -5   6      345.10      340.25     13.28 o 
   6  -5   6       17.08       16.39      7.67 o 
   7  -5   6      230.07      253.69     37.76 o 
   8  -5   6       63.72       37.92     10.36 o 
   9  -5   6       89.92       73.19     13.26 o 
 -10  -4   6      123.38      157.74     16.99 o 
  -9  -4   6       67.47       68.09     11.65 o 
  -8  -4   6       39.29       35.75      8.68 o 
  -7  -4   6       24.04       17.27      6.31 o 
  -6  -4   6       90.94       83.39      9.56 o 
  -5  -4   6      498.84      525.33     19.32 o 
  -4  -4   6      687.06      690.63     20.49 o 
  -3  -4   6      321.97      372.49     13.50 o 
  -2  -4   6     3686.41     3552.74     85.26 o 
  -1  -4   6      488.33      523.74     10.56 o 
   0  -4   6     2349.10     2443.06     46.19 o 
   1  -4   6     1618.54     1554.71     34.55 o 
   2  -4   6      282.10      280.26     14.22 o 
   3  -4   6      153.53      169.43     11.61 o 
   4  -4   6      624.86      660.12     21.65 o 
   5  -4   6      623.20      615.03     16.66 o 
   6  -4   6      333.38      381.36     13.99 o 
   7  -4   6      617.28      647.67     19.80 o 
   8  -4   6       50.99       36.39      9.48 o 
   9  -4   6      146.49      145.33     16.55 o 
 -10  -3   6      306.30      327.70     21.53 o 
  -9  -3   6        0.52       -3.94      4.82 o 
  -8  -3   6       18.60       11.85      6.07 o 
  -7  -3   6      440.80      404.95     18.88 o 
  -6  -3   6      283.71      305.89     15.63 o 
  -5  -3   6      172.05      144.25     10.40 o 
  -4  -3   6      968.18      947.43     23.62 o 
  -3  -3   6       32.39       27.60      4.74 o 
  -2  -3   6     1365.00     1279.03     19.01 o 
  -1  -3   6     3321.99     3356.78     33.93 o 
   0  -3   6     1546.88     1620.07     21.33 o 
   1  -3   6      249.46      244.59     12.57 o 
   2  -3   6      949.42      898.19     24.66 o 
   3  -3   6       92.33       77.41      8.44 o 
   4  -3   6       61.29       74.63      6.14 o 
   5  -3   6        4.00        6.76      3.66 o 
   6  -3   6      232.99      232.61     17.07 o 
   7  -3   6       11.45       15.18      7.03 o 
   8  -3   6      279.39      279.02     19.20 o 
   9  -3   6      102.21       81.54     13.38 o 
  10  -3   6        5.10        1.97      8.52 o 
 -11  -2   6       32.05       19.92      9.48 o 
 -10  -2   6       60.25       53.87     11.13 o 
  -9  -2   6       21.68       18.16      7.23 o 
  -8  -2   6       81.23       54.79      9.56 o 
  -7  -2   6      131.65      152.00     13.10 o 
  -6  -2   6        8.19       10.36      5.54 o 
  -5  -2   6     1219.79     1292.13     30.81 o 
  -4  -2   6      612.39      636.76     19.24 o 
  -3  -2   6       72.67       77.37      6.67 o 
  -2  -2   6     3929.40     3864.67     38.97 o 
  -1  -2   6      171.44      176.90     11.13 o 
   0  -2   6      454.90      489.31     11.71 o 
   1  -2   6     2343.95     2278.24     41.49 o 
   2  -2   6      297.36      317.80      6.55 o 
   3  -2   6      586.86      591.63     10.48 o 
   4  -2   6     1782.58     1819.65     19.44 o 
   5  -2   6      103.70       84.52      6.42 o 
   6  -2   6      736.83      802.86     28.00 o 
   7  -2   6      812.06      858.62     30.81 o 
   8  -2   6        1.54       -3.94      5.95 o 
   9  -2   6       60.02       64.03     12.53 o 
  10  -2   6        4.64        3.94      9.20 o 
 -11  -1   6       53.31       69.21     12.97 o 
 -10  -1   6      336.46      355.74     21.49 o 
  -9  -1   6        1.44       -1.29      5.26 o 
  -8  -1   6      239.85      232.34     16.27 o 
  -7  -1   6      757.63      758.68     26.23 o 
  -6  -1   6       39.30       40.25      7.39 o 
  -5  -1   6      305.91      293.24     13.98 o 
  -4  -1   6     3095.37     3224.55     50.61 o 
  -3  -1   6       12.43       15.79      4.18 o 
  -2  -1   6      343.40      310.19      8.17 o 
  -1  -1   6      176.47      174.19      5.76 o 
   0  -1   6     3676.56     3863.09     49.31 o 
   1  -1   6      327.73      283.32      6.82 o 
   2  -1   6        5.51        4.49      4.88 o 
   3  -1   6      913.00      750.96     18.84 o 
   4  -1   6        0.07       -0.32      1.52 o 
   5  -1   6     1115.95     1027.14     18.24 o 
   6  -1   6      559.96      573.90     14.46 o 
   7  -1   6        4.84       -2.13      4.90 o 
   8  -1   6      143.62      170.12     16.51 o 
   9  -1   6      129.32      154.85     16.95 o 
  10  -1   6        2.28        0.80      8.52 o 
 -11   0   6       12.66        6.03      8.03 o 
 -10   0   6       10.92       31.13      9.48 o 
  -9   0   6       25.09       17.88      7.15 o 
  -8   0   6       15.71        6.11      6.07 o 
  -7   0   6       63.34       62.06      9.36 o 
  -6   0   6      135.36      123.52     10.56 o 
  -5   0   6     3425.96     3376.31     55.31 o 
  -4   0   6      152.52      125.51     11.53 o 
  -3   0   6     9484.08     9659.01     81.98 o 
  -2   0   6    15234.52    15340.87    121.09 o 
  -1   0   6     4928.05     5076.66     46.01 o 
   0   0   6     1075.55     1048.82     14.84 o 
   1   0   6     2047.56     2010.14     23.30 o 
   2   0   6     4787.53     5081.24     47.54 o 
   3   0   6        1.64        5.46      2.77 o 
   4   0   6       35.55       35.95      7.81 o 
   5   0   6      360.22      340.30     10.76 o 
   6   0   6      471.24      437.51     13.16 o 
   7   0   6        3.81        7.36      3.68 o 
   8   0   6      745.48      693.36     19.26 o 
   9   0   6        2.30       -2.21      6.35 o 
  10   0   6       35.17       17.31     10.81 o 
 -11   1   6       83.44       63.39     12.33 o 
 -10   1   6      209.81      209.88     17.27 o 
  -9   1   6       58.78       61.46     10.36 o 
  -8   1   6       58.90       73.63     10.32 o 
  -7   1   6      714.27      702.04     24.78 o 
  -6   1   6      221.72      203.82     12.73 o 
  -5   1   6      265.53      226.43     12.29 o 
  -4   1   6     2892.33     2838.64     46.84 o 
  -3   1   6      819.80      769.06     12.05 o 
  -2   1   6      188.75      213.54      6.52 o 
  -1   1   6      116.53      142.80      5.39 o 
   0   1   6     1409.34     1455.82     18.81 o 
   1   1   6      401.51      389.93      9.16 o 
   2   1   6      169.51      150.36      6.21 o 
   3   1   6     1522.97     1400.13     20.95 o 
   4   1   6       75.45       74.52      7.39 o 
   5   1   6      970.60      960.29     15.55 o 
   6   1   6      402.86      406.32     13.24 o 
   7   1   6       81.33       69.88      7.23 o 
   8   1   6      144.04      126.09     12.33 o 
   9   1   6       56.34       48.42      7.83 o 
  10   1   6       20.44       24.02     10.24 o 
 -11   2   6       81.41       82.07     13.50 o 
 -10   2   6        1.44       -1.61      5.86 o 
  -9   2   6       58.72       90.46     12.29 o 
  -8   2   6      295.34      306.17     18.08 o 
  -7   2   6        4.15        6.86      3.86 o 
  -6   2   6      431.26      397.92     12.89 o 
  -5   2   6     2821.43     2660.61     36.09 o 
  -4   2   6      810.53      776.94     11.68 o 
  -3   2   6     1336.39     1287.34     12.38 o 
  -2   2   6     5509.99     5650.73     39.73 o 
  -1   2   6        0.90       -1.86      3.47 o 
   0   2   6       22.78       21.41      3.35 o 
   1   2   6     2320.65     2324.39     27.46 o 
   2   2   6     1172.16     1137.90     18.40 o 
   3   2   6     1025.08     1054.42     18.63 o 
   4   2   6      192.32      214.70     13.56 o 
   5   2   6      965.45      935.41     19.85 o 
   6   2   6      155.05      153.78      9.31 o 
   7   2   6       60.69       61.73      7.24 o 
   8   2   6      441.26      446.72     16.55 o 
   9   2   6        0.47       -3.78      4.39 o 
 -11   3   6       41.59       32.01     10.12 o 
 -10   3   6      206.47      246.64     19.16 o 
  -9   3   6       81.13       79.96      8.54 o 
  -8   3   6        3.41        6.66      4.06 o 
  -7   3   6       40.51       35.84      7.73 o 
  -6   3   6      509.25      534.04     15.16 o 
  -5   3   6        0.91       -0.98      2.39 o 
  -4   3   6       80.19       61.96      5.21 o 
  -3   3   6     3159.26     3216.54     27.02 o 
  -2   3   6      140.20      158.95      3.93 o 
  -1   3   6     2064.82     2203.72     17.60 o 
   0   3   6     4226.19     4149.60     33.00 o 
   1   3   6        4.70        3.49      2.26 o 
   2   3   6      304.42      316.82      9.79 o 
   3   3   6      595.33      558.88     13.94 o 
   4   3   6       11.80        5.79      3.39 o 
   5   3   6      209.45      206.52      9.90 o 
   6   3   6      390.59      376.31     11.20 o 
   7   3   6        4.29        8.43      4.42 o 
   8   3   6       28.32       47.06      7.41 o 
   9   3   6        9.55        4.11      5.47 o 
 -11   4   6       62.56       80.27      9.98 o 
 -10   4   6        2.84        3.28      4.94 o 
  -9   4   6       14.89       11.92      5.06 o 
  -8   4   6      202.70      187.90     11.08 o 
  -7   4   6        1.26       -0.77      3.19 o 
  -6   4   6      275.41      297.14     11.75 o 
  -5   4   6     1628.64     1632.03     26.72 o 
  -4   4   6        8.72       12.39      3.15 o 
  -3   4   6      163.28      148.15      7.27 o 
  -2   4   6      235.63      220.96      4.61 o 
  -1   4   6     2625.25     2590.82     23.38 o 
   0   4   6       51.42       41.84      3.31 o 
   1   4   6      109.33      120.03      4.44 o 
   2   4   6     1106.32     1016.82     19.16 o 
   3   4   6      271.10      263.27     10.16 o 
   4   4   6       13.36       16.06      4.14 o 
   5   4   6     1788.41     1756.70     30.67 o 
   6   4   6       46.49       35.74      6.11 o 
   7   4   6      234.40      233.83     13.21 o 
   8   4   6      325.89      369.39     16.57 o 
   9   4   6        6.35        9.55      5.71 o 
 -10   5   6       11.08        6.77      5.75 o 
  -9   5   6      219.40      235.32     26.67 o 
  -8   5   6        2.21        3.80      3.99 o 
  -7   5   6       10.18       11.40      4.27 o 
  -6   5   6      136.57      124.30     17.19 o 
  -5   5   6       65.34       64.82      6.29 o 
  -4   5   6      252.55      272.40     13.92 o 
  -3   5   6     1131.07     1217.18     21.62 o 
  -2   5   6      258.60      267.08      9.40 o 
  -1   5   6      274.24      240.15      8.33 o 
   0   5   6      338.69      337.52      9.17 o 
   1   5   6      106.95      106.89      6.65 o 
   2   5   6       75.40       64.72     10.60 o 
   3   5   6      125.40      123.05      8.04 o 
   4   5   6       16.44       14.37      4.51 o 
   5   5   6      167.15      187.41     17.88 o 
   6   5   6       78.86       75.81     10.97 o 
   7   5   6      123.95      137.24     11.33 o 
   8   5   6        6.22        7.75      5.24 o 
 -10   6   6       10.83       16.23      7.21 o 
  -9   6   6       38.62       39.18     15.75 o 
  -8   6   6      213.85      228.06     12.41 o 
  -7   6   6       27.52       31.83      5.91 o 
  -6   6   6       32.84       29.66      5.36 o 
  -5   6   6      182.85      173.40      9.55 o 
  -4   6   6      151.00      129.05      7.95 o 
  -3   6   6      115.13      152.83      8.30 o 
  -2   6   6      131.00      123.45      8.36 o 
  -1   6   6      721.63      819.78     13.71 o 
   0   6   6      139.45      149.40      6.00 o 
   1   6   6        7.12        8.91      3.34 o 
   2   6   6     1122.47     1097.57     31.31 o 
   3   6   6       45.57       41.62      5.85 o 
   4   6   6       79.38       79.78      7.85 o 
   5   6   6      775.73      785.11     21.69 o 
   6   6   6       58.81       55.49      8.15 o 
   7   6   6      107.89      120.08     11.18 o 
   8   6   6       63.05       64.88     13.01 o 
  -9   7   6      203.55      183.99     12.47 o 
  -8   7   6        0.08       -0.37      5.74 o 
  -7   7   6       55.45       48.24      7.57 o 
  -6   7   6      376.17      395.01     25.37 o 
  -5   7   6      248.10      271.94     15.22 o 
  -4   7   6      346.95      353.14     16.39 o 
  -3   7   6      569.29      508.17     19.28 o 
  -2   7   6      211.09      197.01      9.41 o 
  -1   7   6      104.28      106.55      5.84 o 
   0   7   6       13.28       22.61      4.29 o 
   1   7   6      151.92      134.49     12.41 o 
   2   7   6        1.22       -3.82      4.42 o 
   3   7   6        7.34        1.68      3.90 o 
   4   7   6      100.68      104.67     18.96 o 
   5   7   6        1.45       -3.41      3.89 o 
   6   7   6        5.70        4.08      5.38 o 
   7   7   6       41.40       43.10     10.97 o 
  -9   8   6       19.03       11.96      7.99 o 
  -8   8   6       14.87       11.92      5.52 o 
  -7   8   6       97.78       91.94     26.89 o 
  -6   8   6        2.55        1.82      4.03 o 
  -5   8   6      133.74      116.60      9.04 o 
  -4   8   6     1539.89     1532.78     34.49 o 
  -3   8   6      147.34      164.36      9.60 o 
  -2   8   6      243.86      245.03     10.94 o 
  -1   8   6      739.75      749.72     14.68 o 
   0   8   6        1.71        5.74      3.42 o 
   1   8   6        7.24       14.06     10.87 o 
   2   8   6       77.51       80.62     11.73 o 
   3   8   6        3.48        8.60      6.23 o 
   4   8   6       16.54       11.01      7.63 o 
   5   8   6      106.31       98.74     14.14 o 
   6   8   6       40.82       48.00     11.69 o 
  -8   9   6        0.95        0.28      4.73 o 
  -7   9   6       94.63       96.80     10.50 o 
  -6   9   6      243.88      251.70     13.34 o 
  -5   9   6      146.48      135.17      9.97 o 
  -4   9   6       71.38       77.78      8.07 o 
  -3   9   6        1.88        5.34      3.84 o 
  -2   9   6       98.66      118.72     13.30 o 
  -1   9   6        0.84       -2.87      2.87 o 
   0   9   6        9.99       12.07      4.19 o 
   1   9   6       81.41      110.21     15.18 o 
   2   9   6        0.74        2.05      4.50 o 
   3   9   6        8.65       16.87      7.35 o 
   4   9   6       90.95       91.22     13.98 o 
   5   9   6       91.58      102.39     15.22 o 
  -7  10   6       83.80       80.78     14.22 o 
  -6  10   6        3.10        7.83      5.10 o 
  -5  10   6        3.76        7.02      4.73 o 
  -4  10   6      299.65      295.48     13.79 o 
  -3  10   6        2.35        5.95      4.62 o 
  -2  10   6       32.46       18.04      7.83 o 
  -1  10   6      227.55      212.30     11.73 o 
   0  10   6        9.52        9.38      4.51 o 
   1  10   6       52.65       52.51     10.22 o 
   2  10   6       57.60       55.15     11.41 o 
   3  10   6        0.38       -3.90      5.58 o 
   4  10   6       12.96        7.27      8.15 o 
  -5  11   6        0.18       -1.69      5.02 o 
  -4  11   6        0.13       -3.49      4.71 o 
  -3  11   6       10.68       -3.78      5.62 o 
  -2  11   6       94.32      102.35     12.11 o 
  -1  11   6       16.27       10.25     14.86 o 
   0  11   6       27.75       28.89      6.28 o 
   1  11   6       94.67       97.97     14.46 o 
  -3 -11   7        0.33       -8.72      8.92 o 
  -2 -11   7       61.03       93.92     16.67 o 
  -1 -11   7      100.85      100.74     15.95 o 
   0 -11   7        3.95       -1.69      7.63 o 
   3 -11   7        7.94        1.77      8.60 o 
   4 -11   7       29.60       22.37     10.97 o 
  -4 -10   7       59.09       82.91     17.07 o 
  -3 -10   7        7.32       10.40     10.28 o 
  -2 -10   7       28.12       23.38     10.28 o 
  -1 -10   7        0.48       -4.98      6.79 o 
   0 -10   7      182.35      133.00     15.30 o 
   1 -10   7      219.73      187.51     17.15 o 
   2 -10   7        1.08        1.33      6.91 o 
   3 -10   7      162.75      166.70     18.32 o 
   4 -10   7       60.11       64.31     13.14 o 
   5 -10   7        0.07       -2.85      8.19 o 
  -6  -9   7       21.29       20.41      7.91 o 
  -4  -9   7      238.39      236.80     22.29 o 
  -3  -9   7      122.75      142.36     18.00 o 
  -2  -9   7       25.33       30.93      9.96 o 
  -1  -9   7       41.07       49.09     10.85 o 
   0  -9   7       49.30       45.07     10.08 o 
   1  -9   7       25.02       30.17      9.08 o 
   2  -9   7        0.34        4.66      6.71 o 
   3  -9   7       17.95        9.72      7.35 o 
   4  -9   7       45.60       34.17      6.94 o 
   5  -9   7       59.69       57.28     12.13 o 
   6  -9   7      125.21       98.94     15.87 o 
  -7  -8   7       78.85       82.63     12.49 o 
  -6  -8   7        0.19       -5.34      5.34 o 
  -5  -8   7      336.50      364.54     18.36 o 
  -3  -8   7      872.33      924.01     37.08 o 
  -2  -8   7     1410.48     1507.83     45.71 o 
  -1  -8   7      229.89      209.56     17.19 o 
   0  -8   7      625.89      618.97     26.47 o 
   1  -8   7      453.93      444.35     22.09 o 
   2  -8   7       54.93       48.73      9.28 o 
   3  -8   7       85.69       95.16     11.73 o 
   4  -8   7       47.72       53.77      7.39 o 
   5  -8   7       19.63       12.30      5.39 o 
   6  -8   7       40.37       14.74      8.96 o 
   7  -8   7        3.51        5.95      8.36 o 
  -8  -7   7       39.43       56.80     11.49 o 
  -7  -7   7      110.61      110.14     13.18 o 
  -6  -7   7        2.26       -4.46      4.46 o 
  -5  -7   7       68.67       71.98      9.88 o 
  -4  -7   7       62.65       57.96      8.27 o 
  -3  -7   7        3.79       11.15      3.95 o 
  -2  -7   7       38.65       62.02     11.09 o 
  -1  -7   7       58.39       50.77      9.76 o 
   0  -7   7      215.76      245.80     16.23 o 
   1  -7   7      155.29      126.01     12.33 o 
   2  -7   7      159.02      144.05     13.18 o 
   3  -7   7      567.71      575.59     23.58 o 
   4  -7   7        4.93        3.65      4.00 o 
   5  -7   7      182.52      199.29     11.87 o 
   6  -7   7      120.23      149.86     10.98 o 
   7  -7   7        0.02        0.97      5.11 o 
   8  -7   7      123.59       88.01     14.58 o 
  -9  -6   7       32.72       36.71     10.52 o 
  -8  -6   7       88.93       61.46     11.41 o 
  -7  -6   7       24.54       18.20      7.67 o 
  -6  -6   7       15.85       23.26      7.19 o 
  -5  -6   7      237.82      266.12     15.06 o 
  -4  -6   7       44.38       45.51      7.19 o 
  -3  -6   7      561.39      542.99     14.69 o 
  -2  -6   7     1405.04     1424.63     32.06 o 
  -1  -6   7       65.54       74.88     10.40 o 
   0  -6   7      645.12      626.88     24.14 o 
   1  -6   7      122.64      126.98     11.85 o 
   2  -6   7      105.55      108.78     11.13 o 
   3  -6   7      370.99      374.46     18.80 o 
   4  -6   7      407.21      393.93     14.43 o 
   5  -6   7      206.90      200.53     15.49 o 
   6  -6   7      178.37      201.32     11.91 o 
   7  -6   7       32.62       32.17      6.86 o 
   8  -6   7      114.53      137.66     15.38 o 
 -10  -5   7      169.77      155.54     17.96 o 
  -9  -5   7       10.01       11.93      7.39 o 
  -8  -5   7       82.36       97.89     12.49 o 
  -7  -5   7      176.80      172.85     14.34 o 
  -6  -5   7        5.48       10.08      5.50 o 
  -5  -5   7       12.97       -0.16      4.38 o 
  -4  -5   7       72.83       58.04      7.35 o 
  -3  -5   7      776.58      786.01     19.12 o 
  -2  -5   7        1.13        0.22      2.60 o 
  -1  -5   7      166.83      159.36      6.56 o 
   0  -5   7     2589.88     2685.40     52.90 o 
   1  -5   7      177.19      181.44     12.85 o 
   2  -5   7      571.87      586.67     22.29 o 
   3  -5   7      481.05      492.64     20.81 o 
   4  -5   7       22.27       26.11      7.79 o 
   5  -5   7      447.48      445.76     15.19 o 
   6  -5   7      127.84      155.56     23.32 o 
   7  -5   7        0.40        2.40      4.77 o 
   8  -5   7      135.12      140.43     15.83 o 
   9  -5   7        6.75       15.38      8.96 o 
 -10  -4   7       19.35       15.38      8.64 o 
  -9  -4   7       34.67       49.85     11.29 o 
  -8  -4   7      104.01      100.58     12.65 o 
  -7  -4   7       38.91       42.18      8.11 o 
  -6  -4   7      297.51      315.09     16.23 o 
  -5  -4   7     1113.69     1095.82     28.56 o 
  -4  -4   7      127.56      107.73      8.80 o 
  -3  -4   7      741.64      724.68     15.66 o 
  -2  -4   7      707.83      740.85     20.99 o 
  -1  -4   7      599.28      590.55     11.52 o 
   0  -4   7      966.04      958.24     27.52 o 
   1  -4   7      558.37      599.81     21.41 o 
   2  -4   7      206.32      192.65     12.57 o 
   3  -4   7      207.24      175.14     12.93 o 
   4  -4   7       79.34       75.72     10.12 o 
   5  -4   7     2404.45     2417.55     36.53 o 
   6  -4   7       91.66      110.84      8.60 o 
   7  -4   7      273.87      291.19     18.64 o 
   8  -4   7      422.66      433.15     24.14 o 
   9  -4   7       19.53       12.37      8.68 o 
 -10  -3   7       22.53        6.59      7.71 o 
  -9  -3   7       58.19       58.00     11.37 o 
  -8  -3   7       26.73       20.21      7.87 o 
  -7  -3   7        0.01       -4.14      4.18 o 
  -6  -3   7        5.81       -0.40      4.30 o 
  -5  -3   7       95.42       97.09      9.52 o 
  -4  -3   7        2.75        2.89      3.66 o 
  -3  -3   7      252.34      254.89     11.87 o 
  -2  -3   7      152.36      132.27      8.09 o 
  -1  -3   7     2499.08     2487.72     27.78 o 
   0  -3   7     2856.42     2825.41     28.70 o 
   1  -3   7        3.30        4.46      4.06 o 
   2  -3   7      580.26      501.92     19.08 o 
   3  -3   7      449.67      381.37     17.31 o 
   4  -3   7        2.35        3.66      5.06 o 
   5  -3   7      440.44      418.20     18.88 o 
   6  -3   7       60.18       60.78     10.20 o 
   7  -3   7       17.12       10.28      7.51 o 
   8  -3   7       10.43       13.66      8.07 o 
   9  -3   7        0.54        5.18      8.27 o 
 -11  -2   7       97.01       90.14     14.14 o 
 -10  -2   7        2.23        0.56      6.83 o 
  -9  -2   7      187.19      171.36     15.87 o 
  -8  -2   7      145.37      173.97     14.50 o 
  -7  -2   7        0.02       -1.81      4.10 o 
  -6  -2   7      532.34      527.66     20.49 o 
  -5  -2   7      402.86      399.89     16.91 o 
  -4  -2   7      235.41      261.02     12.53 o 
  -3  -2   7      574.54      568.41     12.95 o 
  -2  -2   7      670.80      738.61     13.83 o 
  -1  -2   7      684.89      658.22     13.24 o 
   0  -2   7      830.14      795.59     12.31 o 
   1  -2   7      143.74      130.27      7.65 o 
   2  -2   7     1565.35     1443.83     17.77 o 
   3  -2   7      210.42      199.58      6.30 o 
   4  -2   7       91.90       83.00      8.44 o 
   5  -2   7      732.50      740.60     43.54 o 
   6  -2   7       38.00       50.65      9.12 o 
   7  -2   7      583.07      601.94     26.59 o 
   8  -2   7      322.33      333.45     21.37 o 
   9  -2   7        5.80        9.64      8.19 o 
 -11  -1   7        4.23        1.81      7.35 o 
 -10  -1   7        3.09       -5.14      5.66 o 
  -9  -1   7      337.64      332.80     20.21 o 
  -8  -1   7        5.24        2.81      5.34 o 
  -7  -1   7       37.37       29.69      7.15 o 
  -6  -1   7      533.98      518.06     20.45 o 
  -5  -1   7       50.65       44.43      6.95 o 
  -4  -1   7     2165.07     2209.23     39.93 o 
  -3  -1   7     1971.08     1945.81     25.71 o 
  -2  -1   7     1177.85     1219.12     20.89 o 
  -1  -1   7     5415.05     5525.13     64.45 o 
   0  -1   7      142.10      123.61      5.76 o 
   1  -1   7      331.08      315.76      7.91 o 
   2  -1   7      412.68      362.44     17.15 o 
   3  -1   7      118.90      109.44      6.11 o 
   4  -1   7      310.01      289.17      9.05 o 
   5  -1   7      113.62      111.47      7.53 o 
   6  -1   7       77.98       68.53     10.28 o 
   7  -1   7       44.21       63.51     11.21 o 
   8  -1   7        2.28       10.12      7.59 o 
   9  -1   7       39.59       45.87     12.97 o 
 -11   0   7       61.10       29.73     10.24 o 
 -10   0   7        7.35        6.15      7.31 o 
  -9   0   7      472.39      496.33     24.38 o 
  -8   0   7      142.30      145.17     13.34 o 
  -7   0   7       92.60      105.20     11.17 o 
  -6   0   7      266.04      231.09     13.86 o 
  -5   0   7      187.35      191.21     11.81 o 
  -4   0   7    11859.82    11385.47    134.81 o 
  -3   0   7       18.70       16.29      3.05 o 
  -2   0   7       16.57       33.51      7.77 o 
  -1   0   7     3824.62     3905.33     38.70 o 
   0   0   7       10.32       11.42      2.49 o 
   1   0   7      170.79      130.15      5.61 o 
   2   0   7     1370.16     1265.02     18.64 o 
   3   0   7       31.21       36.78      3.92 o 
   4   0   7      827.05      843.70     27.96 o 
   5   0   7      229.30      211.48     13.24 o 
   6   0   7      146.81      145.00     25.07 o 
   7   0   7      179.79      230.85     17.96 o 
   8   0   7        1.09        7.59      7.67 o 
   9   0   7       11.97       11.45      9.04 o 
 -11   1   7        5.46        7.83      8.32 o 
 -10   1   7       41.68       64.39     11.73 o 
  -9   1   7      415.31      420.21     22.01 o 
  -8   1   7       20.60       23.90      7.19 o 
  -7   1   7       86.58      111.87     11.73 o 
  -6   1   7      404.23      438.17     18.72 o 
  -5   1   7      114.51      130.76      5.66 o 
  -4   1   7     2171.27     2019.02     19.14 o 
  -3   1   7      450.43      478.70     10.84 o 
  -2   1   7       10.76       16.71      2.71 o 
  -1   1   7     2558.02     2574.35     39.31 o 
   0   1   7      175.42      173.10      8.19 o 
   1   1   7      819.22      770.27     14.03 o 
   2   1   7      187.36      211.28      7.65 o 
   3   1   7        1.45       -0.11      2.29 o 
   4   1   7      625.61      577.32     14.10 o 
   5   1   7      125.97      123.79      7.60 o 
   6   1   7      273.55      306.69     28.70 o 
   7   1   7      371.08      403.86     23.84 o 
   8   1   7        3.81        5.27      4.72 o 
   9   1   7       79.63       82.87     14.98 o 
 -11   2   7       11.35       14.50      9.12 o 
 -10   2   7       42.07       54.31     11.61 o 
  -9   2   7       97.98       73.23     12.01 o 
  -8   2   7       15.81       15.18      7.27 o 
  -7   2   7      147.82      129.99     12.41 o 
  -6   2   7      515.95      525.17     20.77 o 
  -5   2   7        4.17        4.60      2.76 o 
  -4   2   7     4100.06     4181.38     32.64 o 
  -3   2   7     1213.11     1195.85     13.68 o 
  -2   2   7      650.36      624.05     13.03 o 
  -1   2   7     4986.78     5135.35     48.30 o 
   0   2   7      254.10      270.18     13.54 o 
   1   2   7     1861.32     1890.89     24.88 o 
   2   2   7     1289.35     1195.63     19.69 o 
   3   2   7        4.51        6.21      3.09 o 
   4   2   7      362.84      362.44     12.23 o 
   5   2   7      274.82      251.99     10.55 o 
   6   2   7       54.30       47.58      6.23 o 
   7   2   7      250.11      265.79     12.65 o 
   8   2   7        2.58       -1.71      4.16 o 
   9   2   7       11.84       13.62      5.95 o 
 -11   3   7        1.14        4.30      7.11 o 
 -10   3   7      130.37      168.07     16.59 o 
  -9   3   7      303.49      317.50     19.96 o 
  -8   3   7       21.81       10.00     10.54 o 
  -7   3   7      322.05      292.77     12.36 o 
  -6   3   7      426.68      384.71     13.32 o 
  -5   3   7       50.44       55.50      5.67 o 
  -4   3   7      475.36      529.37     14.34 o 
  -3   3   7       75.49       83.85      3.38 o 
  -2   3   7      302.55      263.24      5.36 o 
  -1   3   7       29.63       44.52      4.18 o 
   0   3   7      416.80      425.31     13.28 o 
   1   3   7     1417.04     1299.05     31.43 o 
   2   3   7      125.19      120.01      6.84 o 
   3   3   7      359.64      343.92     11.30 o 
   4   3   7      205.90      203.20      9.28 o 
   5   3   7       21.52       23.73      4.86 o 
   6   3   7      324.51      333.69     10.81 o 
   7   3   7      575.08      602.55     19.19 o 
   8   3   7        3.74        1.08      4.68 o 
   9   3   7       50.34       71.84      9.84 o 
 -10   4   7       59.80       59.52     16.11 o 
  -9   4   7       17.46       19.43      5.78 o 
  -8   4   7        0.20       -2.08      6.03 o 
  -7   4   7      696.23      732.08     19.64 o 
  -6   4   7       11.70       11.52      4.00 o 
  -5   4   7      708.92      700.01     17.11 o 
  -4   4   7     1555.96     1490.40     40.49 o 
  -3   4   7       39.88       56.70      4.66 o 
  -2   4   7     1712.99     1712.63     19.68 o 
  -1   4   7     3534.68     3799.92     27.67 o 
   0   4   7       61.93       58.37      3.56 o 
   1   4   7     2068.75     2103.90     28.96 o 
   2   4   7      116.33      139.47     16.03 o 
   3   4   7      500.48      489.32     14.28 o 
   4   4   7      351.84      357.15     19.40 o 
   5   4   7      109.41      118.35      9.05 o 
   6   4   7      365.91      397.45     15.37 o 
   7   4   7        6.93        6.27      4.70 o 
   8   4   7       46.78       43.32      7.93 o 
 -10   5   7       68.62       67.95      9.19 o 
  -9   5   7       88.36      114.29     10.07 o 
  -8   5   7       46.11       63.78      8.07 o 
  -7   5   7      249.63      275.11     12.45 o 
  -6   5   7      129.85      137.88     12.19 o 
  -5   5   7       78.60       76.36      9.12 o 
  -4   5   7       42.52       35.73      4.98 o 
  -3   5   7        8.45       25.44      4.28 o 
  -2   5   7       32.35       24.54      3.19 o 
  -1   5   7        8.53        4.96      2.05 o 
   0   5   7      134.86      138.99      8.22 o 
   1   5   7      997.01     1051.88     20.10 o 
   2   5   7       16.20       18.92      4.30 o 
   3   5   7     1116.09     1112.08     22.93 o 
   4   5   7      365.20      364.35     13.74 o 
   5   5   7       33.24       31.41      6.05 o 
   6   5   7       37.88       40.90      7.05 o 
   7   5   7      125.15      134.36     11.31 o 
   8   5   7       13.37        7.74      5.85 o 
 -10   6   7      128.95      127.55     19.14 o 
  -9   6   7        0.40        1.35      4.54 o 
  -8   6   7       14.20       14.67      5.36 o 
  -7   6   7      302.56      315.33     15.73 o 
  -6   6   7       43.58       51.12      6.55 o 
  -5   6   7      264.27      254.14     11.24 o 
  -4   6   7      477.36      481.95     14.78 o 
  -3   6   7       10.48       19.76      4.14 o 
  -2   6   7      709.93      731.58     13.60 o 
  -1   6   7      403.74      392.29      9.64 o 
   0   6   7       76.00       70.54      6.21 o 
   1   6   7      146.46      136.65      8.26 o 
   2   6   7       64.55       65.22      9.96 o 
   3   6   7      178.11      184.83     12.91 o 
   4   6   7       39.84       54.83     10.75 o 
   5   6   7       23.29       29.65      7.03 o 
   6   6   7      110.93      102.72     10.12 o 
   7   6   7       34.50       17.31     11.55 o 
  -9   7   7        2.19        2.83      5.22 o 
  -8   7   7       67.43       52.39      7.76 o 
  -7   7   7        3.77        1.89      3.95 o 
  -6   7   7       34.91       37.84      6.18 o 
  -5   7   7      476.81      525.91     16.56 o 
  -4   7   7       51.52       51.86      6.31 o 
  -3   7   7      795.63      749.38     18.57 o 
  -2   7   7      433.03      432.68     13.94 o 
  -1   7   7       33.01       46.31      4.45 o 
   0   7   7       54.80       53.30      6.05 o 
   1   7   7      373.34      377.07     20.00 o 
   2   7   7        9.14       11.41      5.90 o 
   3   7   7       94.42       96.32     11.95 o 
   4   7   7       33.99       34.98      6.67 o 
   5   7   7        0.31       -2.38      4.55 o 
   6   7   7       17.14       12.37      6.31 o 
  -8   8   7       38.95       26.23      6.48 o 
  -7   8   7       30.73       31.24      6.51 o 
  -6   8   7      267.63      247.13     12.82 o 
  -5   8   7        7.50        0.80      3.68 o 
  -4   8   7       75.73       74.28      7.57 o 
  -3   8   7       98.48      143.88      9.39 o 
  -2   8   7      110.74       94.48      6.29 o 
  -1   8   7        2.56       -1.82      2.90 o 
   0   8   7       39.19       47.26      6.08 o 
   1   8   7        1.02        6.23      6.23 o 
   2   8   7      139.04      142.52     15.10 o 
   3   8   7      191.64      175.54     16.39 o 
   4   8   7        9.62       26.59      9.20 o 
   5   8   7       86.35       86.28     13.98 o 
   6   8   7       43.66       24.02      9.88 o 
  -7   9   7       11.01       12.50      5.86 o 
  -6   9   7       43.61       56.64      8.86 o 
  -5   9   7       45.91       47.76      7.15 o 
  -4   9   7       98.95      111.13      9.32 o 
  -3   9   7       84.21      109.15     15.85 o 
  -2   9   7      142.65      141.08     10.32 o 
  -1   9   7        0.30        4.59      3.71 o 
   0   9   7      142.95      131.71      9.44 o 
   1   9   7      241.33      224.43     18.20 o 
   2   9   7        4.08        8.36      6.59 o 
   3   9   7        7.02        5.38      6.95 o 
   4   9   7        2.88       -4.02      6.75 o 
  -6  10   7        6.63        9.54      9.48 o 
  -5  10   7        6.07       14.53      5.69 o 
  -4  10   7       26.65       14.50      5.79 o 
  -3  10   7      178.08      180.08     16.99 o 
  -2  10   7        5.32       10.37      4.77 o 
  -1  10   7       90.99       68.81      8.03 o 
   0  10   7       99.84      103.41     14.40 o 
   1  10   7       10.00       12.85      8.27 o 
   2  10   7       53.77       49.13     11.25 o 
   3  10   7       39.28       19.56      8.92 o 
  -4  11   7        6.21        7.62      5.65 o 
  -3  11   7        9.10       10.10      6.79 o 
  -2  11   7       13.67       10.89      8.19 o 
  -1  11   7       17.40       13.45      6.81 o 
   0  11   7       13.60        8.57      5.02 o 
  -3 -11   8        1.12       -0.32      9.52 o 
  -2 -11   8        3.73        4.74      9.32 o 
  -1 -11   8       58.00       77.53     14.98 o 
   0 -11   8      124.24      104.72     15.63 o 
   1 -11   8       29.97        5.82      8.03 o 
   3 -11   8       65.30       73.43     14.98 o 
  -5 -10   8       98.71      119.06     20.53 o 
  -4 -10   8        7.01       11.69     10.81 o 
  -3 -10   8       21.10       31.93     12.33 o 
  -2 -10   8       14.38       10.56      9.52 o 
  -1 -10   8       13.84       30.69     10.77 o 
   0 -10   8        6.01       -2.73      6.83 o 
   1 -10   8        0.20       -2.53      6.71 o 
   2 -10   8        3.27        0.44      7.51 o 
   4 -10   8        8.65        8.40      9.08 o 
   5 -10   8       38.08       40.61     11.77 o 
  -5  -9   8        3.72        6.03      9.72 o 
  -4  -9   8      144.98      192.41     21.29 o 
  -3  -9   8       16.87        9.96      9.60 o 
  -2  -9   8        7.79       -2.73      6.99 o 
  -1  -9   8      460.35      470.14     25.91 o 
   0  -9   8      446.11      465.08     24.78 o 
   1  -9   8       10.39       13.54      7.51 o 
   2  -9   8      561.89      507.02     25.11 o 
   3  -9   8      116.07      119.74     13.46 o 
   4  -9   8       13.27        8.90      7.39 o 
   5  -9   8       11.58       15.30      9.68 o 
   6  -9   8       11.02       13.30      9.92 o 
  -7  -8   8        1.35        1.93      6.11 o 
  -6  -8   8       72.43       90.78     11.93 o 
  -4  -8   8      325.20      346.90     25.71 o 
  -3  -8   8        2.46       -4.86      6.55 o 
  -2  -8   8       41.77       36.80     10.60 o 
  -1  -8   8       65.24       56.56     11.33 o 
   0  -8   8        7.14       -2.85      5.58 o 
   1  -8   8      113.42      105.69     12.69 o 
   2  -8   8      174.05      177.55     15.47 o 
   3  -8   8        2.34       -5.10      5.10 o 
   4  -8   8      385.29      374.94     26.01 o 
   5  -8   8      181.97      165.87     21.29 o 
   6  -8   8       27.13       31.36      7.52 o 
   7  -8   8       51.54       58.57     13.50 o 
  -8  -7   8       14.13       17.71      8.32 o 
  -7  -7   8        5.75       -5.38      5.38 o 
  -6  -7   8      163.76      147.46     13.30 o 
  -5  -7   8        3.00        0.72      4.70 o 
  -4  -7   8      260.02      291.37     12.26 o 
  -3  -7   8        7.93       23.66      8.60 o 
  -2  -7   8        3.71        2.09      5.78 o 
  -1  -7   8      528.80      560.24     25.63 o 
   0  -7   8      250.34      238.73     16.51 o 
   1  -7   8       26.45       24.54      7.75 o 
   2  -7   8      161.06      174.46     14.78 o 
   3  -7   8        0.06        3.94      5.90 o 
   4  -7   8       46.05       45.55      9.60 o 
   5  -7   8       87.93       85.56      9.10 o 
   6  -7   8        2.57        4.39      5.32 o 
   7  -7   8        9.44       15.67      6.20 o 
  -9  -6   8       76.52       84.36     13.86 o 
  -8  -6   8       25.55       33.86      9.32 o 
  -7  -6   8       32.17       27.88      8.23 o 
  -6  -6   8       78.65       92.79     10.97 o 
  -5  -6   8       19.17       12.69      5.74 o 
  -4  -6   8      273.99      295.32     11.67 o 
  -3  -6   8        6.31        3.20      3.19 o 
  -2  -6   8       18.46       14.26      6.39 o 
  -1  -6   8     1290.15     1376.64     39.17 o 
   0  -6   8       53.93       64.91      9.72 o 
   1  -6   8      367.65      334.85     17.75 o 
   2  -6   8      584.56      562.21     23.54 o 
   3  -6   8       89.42       82.03     10.89 o 
   4  -6   8      461.81      478.94     22.13 o 
   5  -6   8      356.05      317.59     13.96 o 
   6  -6   8        1.81       -2.55      4.33 o 
   7  -6   8      263.86      251.89     13.77 o 
   8  -6   8        2.90        5.18      7.15 o 
  -9  -5   8      213.66      243.39     19.76 o 
  -8  -5   8       16.25       32.10      9.24 o 
  -7  -5   8      309.17      314.61     18.36 o 
  -6  -5   8      306.11      274.64     15.75 o 
  -5  -5   8       24.71       31.45      6.99 o 
  -4  -5   8      212.60      220.45     12.37 o 
  -3  -5   8       18.53       16.61      4.07 o 
  -2  -5   8        1.32        1.20      2.61 o 
  -1  -5   8      824.97      902.93     29.56 o 
   0  -5   8      150.01      155.66     12.93 o 
   1  -5   8      784.12      758.52     26.19 o 
   2  -5   8       10.57        6.19      6.03 o 
   3  -5   8      322.40      321.68     17.79 o 
   4  -5   8      871.14      845.97     29.40 o 
   5  -5   8       94.27       86.23      8.13 o 
   6  -5   8       29.36       30.27      6.43 o 
   7  -5   8      327.22      355.46     22.05 o 
   8  -5   8        5.19        3.78      8.32 o 
 -10  -4   8        1.90        3.90      7.87 o 
  -9  -4   8       10.28       29.28      8.76 o 
  -8  -4   8       23.24       14.18      7.83 o 
  -7  -4   8      261.40      234.91     15.83 o 
  -6  -4   8       35.43       28.44      7.47 o 
  -5  -4   8      189.32      198.76     12.85 o 
  -4  -4   8      746.13      752.97     22.37 o 
  -3  -4   8       34.42       23.50      4.13 o 
  -2  -4   8     1035.81     1029.07     18.01 o 
  -1  -4   8     4984.09     5120.50     70.82 o 
   0  -4   8        3.47        0.00      4.66 o 
   1  -4   8     4644.30     4513.06     74.59 o 
   2  -4   8      444.25      416.60     18.96 o 
   3  -4   8      154.10      170.56     13.38 o 
   4  -4   8       99.62       83.11     10.81 o 
   5  -4   8      262.39      238.45     11.44 o 
   6  -4   8      425.54      470.69     16.21 o 
   7  -4   8       90.42      110.51     13.86 o 
   8  -4   8       86.52       72.91     13.22 o 
   9  -4   8       31.92       43.99     11.93 o 
 -10  -3   8       87.08      121.43     15.63 o 
  -9  -3   8      205.32      215.39     17.84 o 
  -8  -3   8       24.91       30.85      8.52 o 
  -7  -3   8      290.75      282.15     16.59 o 
  -6  -3   8      195.50      153.41     12.13 o 
  -5  -3   8        0.89       -3.66      3.86 o 
  -4  -3   8      304.87      287.29     13.54 o 
  -3  -3   8        0.21        2.28      2.73 o 
  -2  -3   8      115.99      104.62      5.83 o 
  -1  -3   8       52.61       45.91      3.90 o 
   0  -3   8     1496.83     1453.94     28.10 o 
   1  -3   8      918.30      922.05     27.32 o 
   2  -3   8      368.26      350.84     17.07 o 
   3  -3   8      938.51      958.08     28.92 o 
   4  -3   8      923.08      921.68     29.60 o 
   5  -3   8      129.76      144.22      9.32 o 
   6  -3   8      292.80      342.72     20.12 o 
   7  -3   8      332.58      323.04     20.73 o 
   8  -3   8        1.85       -0.08      6.59 o 
   9  -3   8      106.18      117.54     16.31 o 
 -10  -2   8      176.38      186.79     17.96 o 
  -9  -2   8        0.17        3.01      6.43 o 
  -8  -2   8      134.35      162.81     14.82 o 
  -7  -2   8      525.09      582.41     23.50 o 
  -6  -2   8       82.56       77.25      9.52 o 
  -5  -2   8      268.44      235.03     13.54 o 
  -4  -2   8      592.86      554.73     14.11 o 
  -3  -2   8     1260.68     1283.47     41.60 o 
  -2  -2   8     1101.82     1035.30     17.18 o 
  -1  -2   8     1929.81     1997.26     24.73 o 
   0  -2   8      389.77      399.47      9.13 o 
   1  -2   8     4207.05     4152.95     40.07 o 
   2  -2   8       32.26       22.54      2.78 o 
   3  -2   8      178.54      195.58     13.66 o 
   4  -2   8      406.62      415.87     19.64 o 
   5  -2   8       23.05       26.99      7.83 o 
   6  -2   8       49.60       60.21     10.48 o 
   7  -2   8        4.05        4.82      6.31 o 
   8  -2   8      176.58      202.49     18.52 o 
   9  -2   8      103.74      106.77     15.87 o 
 -11  -1   8        0.09        3.66      7.95 o 
 -10  -1   8      118.35      123.76     15.14 o 
  -9  -1   8       54.28       53.87     11.21 o 
  -8  -1   8      146.36      128.38     13.46 o 
  -7  -1   8       55.94       60.58      9.64 o 
  -6  -1   8       35.63       25.83      6.95 o 
  -5  -1   8      784.50      778.36     23.82 o 
  -4  -1   8      543.29      517.45     13.32 o 
  -3  -1   8     1258.96     1191.02     19.58 o 
  -2  -1   8     2836.88     2664.66     31.03 o 
  -1  -1   8        1.43        4.12      2.22 o 
   0  -1   8      946.06      865.89     14.52 o 
   1  -1   8     4490.06     4400.24     43.26 o 
   2  -1   8       43.98       41.57      7.51 o 
   3  -1   8     1455.72     1413.33     20.74 o 
   4  -1   8      166.24      164.37      9.76 o 
   5  -1   8      232.32      218.84     15.51 o 
   6  -1   8      682.86      648.77     27.07 o 
   7  -1   8       46.14       24.14      8.44 o 
   8  -1   8       68.49       47.16     11.13 o 
   9  -1   8       29.41       17.59      9.52 o 
 -11   0   8       55.74       41.41     11.29 o 
 -10   0   8      392.89      362.85     22.37 o 
  -9   0   8       11.80       12.53      6.83 o 
  -8   0   8       89.62       98.05     12.05 o 
  -7   0   8      154.65      119.42     11.85 o 
  -6   0   8     1147.08     1119.52     31.37 o 
  -5   0   8      175.73      177.51     11.85 o 
  -4   0   8      787.83      846.16     18.00 o 
  -3   0   8      683.39      684.45     14.78 o 
  -2   0   8     4548.43     4722.39     46.86 o 
  -1   0   8       63.81       62.03      4.45 o 
   0   0   8     1096.40     1185.60     18.04 o 
   1   0   8     1012.92     1016.01     16.77 o 
   2   0   8      581.41      640.59     13.27 o 
   3   0   8     3304.81     3374.52     38.17 o 
   4   0   8      188.89      171.03      7.90 o 
   5   0   8      480.82      533.35     14.36 o 
   6   0   8       98.90       98.05     12.45 o 
   7   0   8       11.91       15.91      8.03 o 
   8   0   8      212.38      208.44     19.20 o 
   9   0   8      158.21      163.73     18.92 o 
 -11   1   8       44.42       43.82     11.17 o 
 -10   1   8       18.71       20.69      9.48 o 
  -9   1   8       14.08       13.46      7.03 o 
  -8   1   8      239.66      264.15     17.31 o 
  -7   1   8        6.86        0.04      5.50 o 
  -6   1   8        3.60        8.96      5.14 o 
  -5   1   8      815.06      758.88     16.14 o 
  -4   1   8     3618.94     3750.80     41.12 o 
  -3   1   8      287.26      256.42     14.92 o 
  -2   1   8     2189.27     2080.21     50.63 o 
  -1   1   8       28.82       23.72      3.34 o 
   0   1   8      900.94      818.55     50.85 o 
   1   1   8     4595.41     4721.98     62.97 o 
   2   1   8      162.71      142.24      6.96 o 
   3   1   8      393.13      395.12     11.50 o 
   4   1   8       31.76       30.66      4.55 o 
   5   1   8      109.83       99.60      7.37 o 
   6   1   8      720.69      659.53     17.87 o 
   7   1   8       20.49       25.03      5.60 o 
   8   1   8      138.67      161.16     17.67 o 
   9   1   8        1.34        1.25      8.23 o 
 -11   2   8       37.82       30.33     10.04 o 
 -10   2   8      311.39      287.81     20.89 o 
  -9   2   8       49.03       50.41     10.16 o 
  -8   2   8      185.40      191.29     15.67 o 
  -7   2   8      148.30      163.85     13.66 o 
  -6   2   8      279.73      231.54     14.82 o 
  -5   2   8      735.88      716.42     14.02 o 
  -4   2   8      391.23      346.51      7.61 o 
  -3   2   8     2743.71     2750.06     31.50 o 
  -2   2   8      841.53      838.62     19.48 o 
  -1   2   8      351.46      346.26      9.43 o 
   0   2   8      732.67      690.24     13.88 o 
   1   2   8      606.24      584.23     13.19 o 
   2   2   8      399.46      389.22     11.31 o 
   3   2   8     1582.06     1596.70     25.33 o 
   4   2   8      105.30      106.00      9.22 o 
   5   2   8      662.38      645.15     37.58 o 
   6   2   8      188.73      181.61      8.27 o 
   7   2   8       10.70       11.15      4.68 o 
   8   2   8      223.88      215.02     28.80 o 
   9   2   8       72.18       40.37     12.17 o 
 -11   3   8       76.19      101.27     15.38 o 
 -10   3   8        0.79       -2.49      6.67 o 
  -9   3   8       78.16       98.21     13.22 o 
  -8   3   8      753.99      855.73     31.33 o 
  -7   3   8       53.19       26.60      5.48 o 
  -6   3   8       32.79       25.92      5.14 o 
  -5   3   8      842.79      822.68     19.02 o 
  -4   3   8      434.17      381.77      8.99 o 
  -3   3   8      736.87      743.77     12.26 o 
  -2   3   8      991.72      988.49     16.00 o 
  -1   3   8      268.79      285.53      8.64 o 
   0   3   8     1270.69     1189.00     39.06 o 
   1   3   8      678.53      663.68     14.61 o 
   2   3   8      744.47      725.15     16.19 o 
   3   3   8        2.17        4.38      3.04 o 
   4   3   8       41.42       41.69     13.96 o 
   5   3   8      470.81      495.81     31.41 o 
   6   3   8        9.72        4.54      7.13 o 
   7   3   8       86.67       81.28      9.01 o 
   8   3   8       83.00       85.90      9.94 o 
 -10   4   8       55.34       54.43     11.81 o 
  -9   4   8      157.51      154.82     22.13 o 
  -8   4   8       17.99       23.88      5.95 o 
  -7   4   8      109.72      102.61      8.68 o 
  -6   4   8      424.14      472.39     37.08 o 
  -5   4   8      138.99      125.16      8.58 o 
  -4   4   8       32.90       31.41      4.14 o 
  -3   4   8     2687.13     2621.14     26.98 o 
  -2   4   8      271.41      291.94      7.85 o 
  -1   4   8     1205.08     1285.04     16.31 o 
   0   4   8     1356.70     1318.11     21.44 o 
   1   4   8        4.15        2.86      2.99 o 
   2   4   8      578.60      597.14     15.32 o 
   3   4   8      153.91      151.15     11.51 o 
   4   4   8      482.02      451.15     14.86 o 
   5   4   8      154.56      181.97     10.78 o 
   6   4   8       51.09       51.50      7.60 o 
   7   4   8       22.73       34.20      7.14 o 
   8   4   8       59.14       54.59     11.65 o 
 -10   5   8       15.94        6.97     12.29 o 
  -9   5   8       39.62       38.51      7.32 o 
  -8   5   8      545.72      560.19     20.21 o 
  -7   5   8       42.68       29.77      5.65 o 
  -6   5   8       15.97        9.38      3.88 o 
  -5   5   8      144.43      150.21      9.09 o 
  -4   5   8       10.60       10.32      3.96 o 
  -3   5   8      368.65      313.23      8.90 o 
  -2   5   8      142.11      117.81      5.80 o 
  -1   5   8      332.05      327.82     14.64 o 
   0   5   8      241.04      236.68      9.26 o 
   1   5   8        7.62        8.03      3.29 o 
   2   5   8      892.68      885.47     19.87 o 
   3   5   8       13.13       17.39      4.62 o 
   4   5   8        2.15       -0.73      3.21 o 
   5   5   8      293.92      273.73     35.35 o 
   6   5   8        1.25        2.50      4.59 o 
   7   5   8       48.09       60.10     12.05 o 
  -9   6   8       57.46       59.95     14.62 o 
  -8   6   8       47.99       40.78      6.78 o 
  -7   6   8       80.33       78.67     10.93 o 
  -6   6   8      253.17      236.10     11.76 o 
  -5   6   8       78.63       81.69     12.03 o 
  -4   6   8      114.98      102.97      7.73 o 
  -3   6   8      638.89      717.59     14.11 o 
  -2   6   8        6.87        2.10      2.32 o 
  -1   6   8      200.30      183.43      9.54 o 
   0   6   8      465.30      466.61     20.77 o 
   1   6   8        6.35        1.73      4.14 o 
   2   6   8      645.67      642.87     21.69 o 
   3   6   8        7.01        5.27      4.08 o 
   4   6   8       27.49       22.66     12.51 o 
   5   6   8      124.97      112.53     10.13 o 
   6   6   8        0.05       -3.16      4.25 o 
   7   6   8       38.96       44.17     10.97 o 
  -9   7   8       31.38       33.53      7.57 o 
  -8   7   8      146.93      158.69     12.05 o 
  -7   7   8      190.48      170.30     11.44 o 
  -6   7   8        3.31        2.56      3.87 o 
  -5   7   8       37.87       35.95      6.07 o 
  -4   7   8      128.44      120.95      8.80 o 
  -3   7   8        3.48        1.35      2.64 o 
  -2   7   8        3.78        0.45      2.37 o 
  -1   7   8      280.79      311.93     12.04 o 
   0   7   8        2.86       -2.41      4.22 o 
   1   7   8      157.37      175.38     15.18 o 
   2   7   8      502.08      534.05     24.54 o 
   3   7   8        8.37       12.11      5.17 o 
   4   7   8       27.25       33.70      6.91 o 
   5   7   8      202.56      238.35     14.34 o 
   6   7   8       16.33        9.55      6.37 o 
  -8   8   8        4.03        6.65      5.07 o 
  -7   8   8       44.05       43.46      7.50 o 
  -6   8   8       33.48       39.88      8.44 o 
  -5   8   8        1.02        2.91      4.10 o 
  -4   8   8      649.99      682.18     19.64 o 
  -3   8   8      378.40      376.41     14.13 o 
  -2   8   8        3.85       14.11      4.52 o 
  -1   8   8      251.89      283.71     12.10 o 
   0   8   8      107.28      112.51     13.30 o 
   1   8   8      135.10      120.67     14.14 o 
   2   8   8        1.13        2.73      6.19 o 
   3   8   8       34.41       18.96      8.52 o 
   4   8   8        9.33       12.09      7.75 o 
   5   8   8       32.62       24.14      9.32 o 
  -7   9   8       51.60       51.11      7.99 o 
  -6   9   8       55.34       47.14      7.62 o 
  -5   9   8      269.31      294.94     14.24 o 
  -4   9   8       66.65       61.12      7.81 o 
  -3   9   8       29.60       26.23      5.44 o 
  -2   9   8       57.47       65.62      7.62 o 
  -1   9   8      326.35      327.57     13.83 o 
   0   9   8       79.78       68.77     12.45 o 
   1   9   8      157.37      185.30     17.47 o 
   2   9   8       92.05       95.24     14.02 o 
   3   9   8       50.05       46.72     11.49 o 
   4   9   8       55.64       65.76     13.01 o 
  -6  10   8        0.43        3.43      6.69 o 
  -5  10   8        0.09       -1.39      4.53 o 
  -4  10   8      109.32       92.67     16.25 o 
  -3  10   8        0.66        7.86      4.75 o 
  -2  10   8       51.74       51.91      7.72 o 
  -1  10   8       68.97       64.90      8.32 o 
   0  10   8       19.30       10.16      7.91 o 
   1  10   8       58.15       69.69     13.26 o 
   2  10   8        1.38       -4.22      6.07 o 
  -2  11   8       16.02       12.22      6.03 o 
  -1  11   8      128.76      120.39     10.56 o 
  -2 -11   9        2.02        2.53      9.36 o 
  -1 -11   9       27.57       25.47     11.57 o 
   0 -11   9       51.27       73.99     14.70 o 
   1 -11   9       29.27       14.06      9.76 o 
  -4 -10   9       11.63       12.45     10.89 o 
  -3 -10   9        3.57        3.86      9.92 o 
  -2 -10   9       15.81       36.23     12.05 o 
  -1 -10   9       97.50       91.79     15.26 o 
   0 -10   9       30.35       17.07      8.68 o 
   1 -10   9      314.31      331.52     22.09 o 
   2 -10   9       54.30       52.94     11.97 o 
   3 -10   9        2.40        5.62      8.40 o 
   4 -10   9      125.76      135.13     19.08 o 
  -6  -9   9       16.41       15.79     11.61 o 
  -5  -9   9        0.08       -7.75      8.84 o 
  -4  -9   9      182.00      221.09     22.86 o 
  -3  -9   9       68.22       74.51     15.02 o 
  -2  -9   9      162.69      192.25     19.32 o 
  -1  -9   9       64.82       71.82     13.01 o 
   0  -9   9      173.02      193.33     17.75 o 
   1  -9   9      445.70      406.71     23.62 o 
   2  -9   9       61.43       69.61     12.21 o 
   3  -9   9      215.48      226.96     18.36 o 
   4  -9   9       56.15       57.36     11.83 o 
   5  -9   9        3.05       -0.73      8.88 o 
  -7  -8   9      104.86      100.30     13.18 o 
  -5  -8   9       30.14       36.43     12.49 o 
  -4  -8   9      185.18      176.38     19.88 o 
  -3  -8   9      134.38      138.14     17.07 o 
  -2  -8   9      514.84      580.65     28.92 o 
  -1  -8   9      300.12      315.85     21.13 o 
   0  -8   9       46.06       44.67     10.04 o 
   1  -8   9      130.25      118.26     13.66 o 
   2  -8   9       42.53       21.25      8.36 o 
   3  -8   9      218.37      180.08     16.03 o 
   4  -8   9        5.23       11.37      7.59 o 
   5  -8   9      109.82      101.79     10.22 o 
   6  -8   9       20.04       14.21      6.24 o 
  -8  -7   9        0.55       -3.82      6.87 o 
  -7  -7   9       32.70       54.63     10.16 o 
  -6  -7   9        2.25        1.21      5.22 o 
  -5  -7   9      103.55      104.33      8.91 o 
  -4  -7   9      148.26      153.81     18.00 o 
  -3  -7   9       43.30       26.15      9.24 o 
  -2  -7   9       67.77       64.43     11.77 o 
  -1  -7   9        0.77        0.12      5.78 o 
   0  -7   9      140.12      145.53     14.62 o 
   1  -7   9      844.17      740.72     28.76 o 
   2  -7   9       33.92       13.26      7.91 o 
   3  -7   9      581.72      573.26     25.47 o 
   4  -7   9      249.31      210.17     16.75 o 
   5  -7   9        6.97        3.95      5.25 o 
   6  -7   9      149.99      158.92     11.92 o 
   7  -7   9       36.37       22.37      6.99 o 
  -9  -6   9       62.56       55.84     12.61 o 
  -8  -6   9      178.33      154.37     15.83 o 
  -7  -6   9      140.95      159.67     14.98 o 
  -6  -6   9       17.32        5.50      5.66 o 
  -5  -6   9      217.02      220.17     14.14 o 
  -4  -6   9       68.72       60.37      7.87 o 
  -3  -6   9       59.98       54.59     11.05 o 
  -2  -6   9      243.92      249.65     17.71 o 
  -1  -6   9        0.53       -1.21      4.54 o 
   0  -6   9      262.69      266.56     17.31 o 
   1  -6   9      141.67      135.89     13.26 o 
   2  -6   9      362.19      377.31     20.37 o 
   3  -6   9      462.50      476.57     22.86 o 
   4  -6   9        3.81        3.86      5.66 o 
   5  -6   9      280.93      267.10     19.30 o 
   6  -6   9       62.88       63.07      8.62 o 
   7  -6   9        0.85        6.23      8.07 o 
   8  -6   9      148.47      153.93     17.31 o 
  -9  -5   9       19.45       10.24      8.56 o 
  -8  -5   9      182.53      194.70     16.79 o 
  -7  -5   9       55.78       44.63      9.56 o 
  -6  -5   9       59.21       57.08      9.48 o 
  -5  -5   9      408.00      419.13     18.56 o 
  -4  -5   9       82.11       95.27      7.54 o 
  -3  -5   9      481.38      469.88     13.51 o 
  -2  -5   9      729.92      647.97     26.71 o 
  -1  -5   9        1.73       -2.29      4.42 o 
   0  -5   9      603.23      627.73     25.03 o 
   1  -5   9      256.19      251.86     16.07 o 
   2  -5   9       67.41       90.54     10.89 o 
   3  -5   9      278.64      310.11     18.08 o 
   4  -5   9       98.95       82.39     11.49 o 
   5  -5   9      250.73      238.58     12.44 o 
   6  -5   9       91.80       81.10     16.35 o 
   7  -5   9       46.34       44.03     11.01 o 
   8  -5   9       56.72       63.43     13.14 o 
 -10  -4   9       51.45       45.31     10.93 o 
  -9  -4   9        5.68        0.88      6.91 o 
  -8  -4   9      139.54      150.31     14.82 o 
  -7  -4   9        0.20       -1.57      5.14 o 
  -6  -4   9      142.79      137.70     12.13 o 
  -5  -4   9      184.21      202.65     13.14 o 
  -4  -4   9        5.79        2.13      3.14 o 
  -3  -4   9     1056.19     1048.62     19.80 o 
  -2  -4   9       56.94       60.99      5.34 o 
  -1  -4   9     1401.21     1506.66     21.24 o 
   0  -4   9     1193.91     1177.60     33.42 o 
   1  -4   9        1.12        3.62      5.06 o 
   2  -4   9     1015.33      963.82     30.21 o 
   3  -4   9       51.78       56.08      9.44 o 
   4  -4   9      426.80      442.30     21.93 o 
   5  -4   9      323.19      353.78     29.89 o 
   6  -4   9      210.50      201.21     17.11 o 
   7  -4   9        0.03        5.82      7.75 o 
   8  -4   9      151.60      176.06     18.04 o 
 -10  -3   9        9.72       11.81      7.75 o 
  -9  -3   9      142.56      136.98     15.14 o 
  -8  -3   9      602.26      584.70     25.63 o 
  -7  -3   9       49.06       56.20      9.76 o 
  -6  -3   9       25.50       30.21      7.59 o 
  -5  -3   9      207.07      209.84     13.18 o 
  -4  -3   9       17.53        9.73      3.82 o 
  -3  -3   9      181.68      188.91     28.72 o 
  -2  -3   9      230.06      233.42      8.44 o 
  -1  -3   9     1252.36     1311.59     19.45 o 
   0  -3   9     1086.66     1002.28     15.46 o 
   1  -3   9      168.95      145.21     11.97 o 
   2  -3   9       75.14       59.49      9.44 o 
   3  -3   9       72.31       62.06      9.72 o 
   4  -3   9        0.91       -3.94      4.06 o 
   5  -3   9      549.29      573.18     25.47 o 
   6  -3   9      172.31      196.55     16.55 o 
   7  -3   9      170.73      183.61     16.87 o 
   8  -3   9       58.22       49.21     11.49 o 
 -10  -2   9       23.51       13.86      8.92 o 
  -9  -2   9       73.44       87.49     12.89 o 
  -8  -2   9      134.71      136.94     13.78 o 
  -7  -2   9      130.40      143.89     13.22 o 
  -6  -2   9      210.18      180.56     13.42 o 
  -5  -2   9      205.05      202.50      9.56 o 
  -4  -2   9       64.01       62.08      8.11 o 
  -3  -2   9      476.79      455.15     12.36 o 
  -2  -2   9       87.60       89.91      5.70 o 
  -1  -2   9     2192.23     2168.88     28.06 o 
   0  -2   9     1346.43     1287.67     18.74 o 
   1  -2   9       16.83        8.86      2.58 o 
   2  -2   9     2693.66     2736.65     53.10 o 
   3  -2   9      753.51      831.87     28.16 o 
   4  -2   9       80.75       68.81     10.32 o 
   5  -2   9      864.41      929.80     32.10 o 
   6  -2   9       53.35       62.02     11.17 o 
   7  -2   9       55.86       63.15     12.13 o 
   8  -2   9       94.18       98.17     14.94 o 
   9  -2   9        0.66       -5.58      7.27 o 
 -10  -1   9       26.37       13.22      7.91 o 
  -9  -1   9      200.70      183.21     16.63 o 
  -8  -1   9      734.19      781.53     29.36 o 
  -7  -1   9        4.10        4.82      5.74 o 
  -6  -1   9       66.72       70.38      9.40 o 
  -5  -1   9      353.75      348.92     11.96 o 
  -4  -1   9      536.33      545.54     24.62 o 
  -3  -1   9       43.06       39.74      4.57 o 
  -2  -1   9       13.22       11.94      3.26 o 
  -1  -1   9     2201.27     2246.63     27.77 o 
   0  -1   9       99.26       88.13      5.22 o 
   1  -1   9      800.81      727.37     18.92 o 
   2  -1   9     2291.24     2253.42     28.01 o 
   3  -1   9       43.15       45.09      4.76 o 
   4  -1   9       97.62       94.68     11.01 o 
   5  -1   9      560.15      534.89     24.22 o 
   6  -1   9      196.72      190.32     16.43 o 
   7  -1   9      264.61      279.70     20.00 o 
   8  -1   9       73.02       69.29     13.58 o 
   9  -1   9        0.02        1.93      8.23 o 
 -11   0   9        0.20       -5.78      7.39 o 
 -10   0   9        0.12       -2.97      7.03 o 
  -9   0   9      101.18      119.38     14.26 o 
  -8   0   9       22.97       36.31      8.96 o 
  -7   0   9      280.44      265.04     16.75 o 
  -6   0   9      369.57      394.38     19.08 o 
  -5   0   9        0.42       -2.11      2.75 o 
  -4   0   9     3223.96     3351.94     39.66 o 
  -3   0   9     4031.86     4058.74     43.91 o 
  -2   0   9       17.79       17.14      3.26 o 
  -1   0   9      775.04      716.60     14.42 o 
   0   0   9      311.40      279.95      8.88 o 
   1   0   9     1258.90     1362.39     20.91 o 
   2   0   9      517.90      482.32     12.09 o 
   3   0   9      108.09       98.58      6.22 o 
   4   0   9      260.61      259.98      9.82 o 
   5   0   9       35.73       36.67      5.38 o 
   6   0   9      306.84      286.53     19.08 o 
   7   0   9      337.36      336.14     21.89 o 
   8   0   9        4.79       11.17      7.79 o 
   9   0   9       31.99       29.52     11.93 o 
 -11   1   9       35.56       37.48     11.17 o 
 -10   1   9        4.23        0.84      6.91 o 
  -9   1   9      109.99      151.40     15.51 o 
  -8   1   9      435.02      423.91     22.45 o 
  -7   1   9       37.10       34.75      8.48 o 
  -6   1   9       17.32       11.05      5.66 o 
  -5   1   9      377.70      398.19     17.01 o 
  -4   1   9      670.73      643.21     14.68 o 
  -3   1   9      267.19      232.72      8.58 o 
  -2   1   9       16.06       18.91      3.44 o 
  -1   1   9     1755.44     1880.21     35.39 o 
   0   1   9        4.80        1.26      2.31 o 
   1   1   9     1042.73     1033.59     18.64 o 
   2   1   9     3000.18     3080.36     45.69 o 
   3   1   9       35.30       33.53      4.74 o 
   4   1   9       85.29      107.45     16.19 o 
   5   1   9      860.78      836.76     36.09 o 
   6   1   9       38.26       34.86      5.87 o 
   7   1   9      131.24      151.16     16.63 o 
   8   1   9       23.83       17.07      9.84 o 
 -10   2   9      129.36      120.99     15.02 o 
  -9   2   9      197.26      231.25     18.60 o 
  -8   2   9       65.45       60.01     10.44 o 
  -7   2   9      556.34      615.76     25.39 o 
  -6   2   9       77.69       90.26     10.81 o 
  -5   2   9      313.55      287.57      9.01 o 
  -4   2   9     1091.70     1060.31     28.44 o 
  -3   2   9      399.28      398.42     10.80 o 
  -2   2   9      497.64      506.11     11.99 o 
  -1   2   9      303.38      283.56     10.81 o 
   0   2   9      593.19      612.66     13.81 o 
   1   2   9      295.76      298.66      9.83 o 
   2   2   9      374.24      375.19     11.75 o 
   3   2   9       24.11       19.50      4.10 o 
   4   2   9      130.80      127.74     11.69 o 
   5   2   9        1.68       -0.35      3.14 o 
   6   2   9       66.93       67.64      6.00 o 
   7   2   9      218.59      265.79     28.70 o 
   8   2   9        0.43        1.61      7.75 o 
 -10   3   9       42.51       59.69     12.41 o 
  -9   3   9        1.28        4.94      6.59 o 
  -8   3   9       26.40       30.81      9.24 o 
  -7   3   9      377.31      376.51     20.25 o 
  -6   3   9      229.56      195.87     15.06 o 
  -5   3   9       13.66       14.95      3.50 o 
  -4   3   9      746.41      771.66     38.28 o 
  -3   3   9      118.92      141.40     11.21 o 
  -2   3   9      635.12      610.06     19.66 o 
  -1   3   9     1991.41     1843.10     32.40 o 
   0   3   9       99.23       99.40     12.51 o 
   1   3   9      710.14      676.24     15.40 o 
   2   3   9      727.48      718.74     30.69 o 
   3   3   9      150.02      144.46      8.56 o 
   4   3   9      109.23      127.51     15.49 o 
   5   3   9       31.34       30.69      6.97 o 
   6   3   9      147.65      134.44     32.08 o 
   7   3   9       28.68       32.97      6.83 o 
   8   3   9        3.91        6.37      6.01 o 
 -10   4   9       61.10       87.69     14.34 o 
  -9   4   9       35.97       54.91     11.41 o 
  -8   4   9        1.12        2.18      4.28 o 
  -7   4   9      307.75      326.63     22.01 o 
  -6   4   9       35.22       32.14      5.45 o 
  -5   4   9      231.26      239.36     11.22 o 
  -4   4   9      114.99      127.74      6.45 o 
  -3   4   9      296.44      285.01      8.35 o 
  -2   4   9      436.47      449.82     19.32 o 
  -1   4   9        7.09       10.32      5.02 o 
   0   4   9        3.66        3.34      3.08 o 
   1   4   9      450.00      475.12     25.07 o 
   2   4   9       75.41       62.21      9.48 o 
   3   4   9      104.41       82.59      7.31 o 
   4   4   9      153.17      145.79      9.67 o 
   5   4   9      209.73      215.06     11.88 o 
   6   4   9       67.73       73.61     10.79 o 
   7   4   9      146.29      183.79     12.59 o 
 -10   5   9       74.58       66.08     13.94 o 
  -9   5   9        0.66        1.64      4.64 o 
  -8   5   9        0.19        2.37      4.14 o 
  -7   5   9      310.94      311.09     18.18 o 
  -6   5   9        0.15        2.62      3.41 o 
  -5   5   9        2.82        0.41      2.38 o 
  -4   5   9      513.85      472.79     11.34 o 
  -3   5   9        1.82       -1.33      2.85 o 
  -2   5   9        8.70        6.95      2.43 o 
  -1   5   9      353.39      368.57     11.86 o 
   0   5   9       31.08       22.74      6.91 o 
   1   5   9      283.26      299.59     11.48 o 
   2   5   9       95.60       90.84      7.67 o 
   3   5   9        2.07        6.81      5.10 o 
   4   5   9      397.71      389.72     41.72 o 
   5   5   9       47.32       48.15      7.53 o 
   6   5   9       76.21       81.51      9.50 o 
   7   5   9        1.91        7.35      4.48 o 
  -9   6   9       16.71        5.88      7.05 o 
  -8   6   9        0.94        2.10      4.19 o 
  -7   6   9      103.88      103.41      9.25 o 
  -6   6   9       14.63       10.71      4.90 o 
  -5   6   9      109.65       97.64      8.38 o 
  -4   6   9      193.91      174.36      8.37 o 
  -3   6   9      227.24      255.97      8.83 o 
  -2   6   9      118.13      116.50      6.39 o 
  -1   6   9        3.56        1.85      4.46 o 
   0   6   9      126.35      125.37     12.49 o 
   1   6   9      998.57      955.63     31.65 o 
   2   6   9       37.70       28.02      5.57 o 
   3   6   9      106.21       90.10     15.28 o 
   4   6   9      251.27      272.01     13.37 o 
   5   6   9       21.22       14.42      5.87 o 
   6   6   9       13.91       16.84      6.45 o 
  -9   7   9        2.89       -1.19      5.11 o 
  -8   7   9       88.79       86.75     11.75 o 
  -7   7   9      322.55      357.25     15.76 o 
  -6   7   9        1.82        4.52      6.13 o 
  -5   7   9        4.92        2.20      6.35 o 
  -4   7   9      470.67      496.93     12.85 o 
  -3   7   9       31.34       26.03      4.12 o 
  -2   7   9       58.27       50.35      6.40 o 
  -1   7   9        6.20        3.21      5.22 o 
   0   7   9       45.39       40.57      9.00 o 
   1   7   9        3.21        4.54      5.86 o 
   2   7   9       65.90       76.60     12.05 o 
   3   7   9       74.83       75.12     12.17 o 
   4   7   9       69.22       63.57     22.51 o 
   5   7   9       75.43       70.33     19.88 o 
  -8   8   9        9.17       11.44      5.74 o 
  -7   8   9        1.31        2.96      4.78 o 
  -6   8   9      267.38      298.64     43.32 o 
  -5   8   9      317.84      364.95     15.26 o 
  -4   8   9       20.10       14.66      3.97 o 
  -3   8   9      264.32      246.57     25.44 o 
  -2   8   9      223.74      227.17     32.44 o 
  -1   8   9        0.14        1.07      4.42 o 
   0   8   9       50.34       51.78     10.81 o 
   1   8   9      201.13      238.32     18.96 o 
   2   8   9        0.79       -0.24      6.23 o 
   3   8   9        0.48       -3.45      6.15 o 
   4   8   9       46.41       42.46     10.12 o 
  -7   9   9      167.91      172.37     13.24 o 
  -6   9   9        6.82        0.75      4.64 o 
  -5   9   9        0.21        1.37      4.07 o 
  -4   9   9       20.76       19.31      5.15 o 
  -3   9   9      224.28      228.45     15.85 o 
  -2   9   9       14.06        9.23      4.58 o 
  -1   9   9       20.43       15.46      6.67 o 
   0   9   9       60.45       82.35     13.58 o 
   1   9   9        4.49        2.49      7.15 o 
   2   9   9       38.52       58.41     12.49 o 
   3   9   9       60.40       53.59     12.53 o 
  -5  10   9       25.77       20.43      5.09 o 
  -4  10   9        9.04       10.27      5.42 o 
  -3  10   9       13.82       18.88      5.68 o 
  -2  10   9      135.17      160.04     19.02 o 
  -1  10   9        5.84       -2.20      4.14 o 
   0  10   9       87.59      115.29     16.39 o 
   1  10   9       78.95       58.00     12.41 o 
  -4 -10  10        2.70        7.59     10.32 o 
  -3 -10  10        5.18        8.92      9.56 o 
  -2 -10  10       16.21       14.58     11.09 o 
  -1 -10  10      174.64      209.40     20.57 o 
   0 -10  10      122.41      114.64     16.27 o 
   1 -10  10       14.39       10.85      9.16 o 
   2 -10  10      138.14      173.37     18.16 o 
   3 -10  10      100.78       93.43     14.18 o 
  -5  -9  10      233.78      230.65     24.78 o 
  -4  -9  10        4.46        2.65      9.24 o 
  -3  -9  10        4.23        8.56      9.52 o 
  -2  -9  10        0.17        0.52      7.55 o 
  -1  -9  10       15.31       25.67     10.52 o 
   0  -9  10       18.24       18.64      9.16 o 
   1  -9  10        2.15        4.18      7.83 o 
   2  -9  10       27.24       36.67     10.77 o 
   3  -9  10        1.50        2.77      7.11 o 
   4  -9  10       94.24      115.20     12.97 o 
   5  -9  10      163.79      164.91     12.98 o 
  -6  -8  10       60.21       60.94     16.15 o 
  -5  -8  10        0.44        6.35      9.12 o 
  -4  -8  10      781.75      990.41     42.06 o 
  -3  -8  10      288.32      264.31     22.66 o 
  -2  -8  10       13.65       15.18      8.68 o 
  -1  -8  10      290.59      336.66     22.49 o 
   0  -8  10      108.86      132.56     15.51 o 
   1  -8  10       14.82        9.56      7.95 o 
   2  -8  10      179.59      187.07     17.07 o 
   3  -8  10       80.27       80.58     12.69 o 
   4  -8  10        0.01       13.50      8.27 o 
   5  -8  10       36.12       36.97      7.86 o 
   6  -8  10       32.30       36.39      7.96 o 
  -8  -7  10       86.81       72.14     13.10 o 
  -7  -7  10       43.57       48.69     10.89 o 
  -6  -7  10       97.38      129.22     18.52 o 
  -5  -7  10      108.89       82.75     15.30 o 
  -4  -7  10        0.92        0.08      7.43 o 
  -3  -7  10       74.67       60.41     12.89 o 
  -2  -7  10       24.41       18.32      8.27 o 
  -1  -7  10       76.94       76.72     12.21 o 
   0  -7  10        4.12        1.00      6.03 o 
   1  -7  10      309.15      342.12     20.85 o 
   2  -7  10      238.20      254.03     18.32 o 
   3  -7  10       48.73       23.26      8.52 o 
   4  -7  10      207.95      223.42     17.96 o 
   5  -7  10      170.11      188.27     12.88 o 
   6  -7  10        0.39        2.16      5.54 o 
   7  -7  10       71.86       61.38     13.58 o 
  -8  -6  10        0.02       -1.29      6.71 o 
  -7  -6  10      245.57      291.59     18.64 o 
  -6  -6  10      191.43      188.44     16.79 o 
  -5  -6  10        0.05       -3.10      3.96 o 
  -4  -6  10      582.01      599.49     30.09 o 
  -3  -6  10       59.92       48.20     11.21 o 
  -2  -6  10        5.14        1.69      5.54 o 
  -1  -6  10      189.75      248.33     17.79 o 
   0  -6  10      123.66      117.70     13.46 o 
   1  -6  10        0.72        5.50      6.27 o 
   2  -6  10      520.71      483.24     23.30 o 
   3  -6  10        0.96        4.42      5.86 o 
   4  -6  10        4.34       -2.69      5.58 o 
   5  -6  10       65.91       71.02      8.91 o 
   6  -6  10        0.27        4.56      5.70 o 
   7  -6  10       83.08       69.97     13.86 o 
  -9  -5  10       44.04       40.17     10.81 o 
  -8  -5  10       48.11       23.30      8.80 o 
  -7  -5  10        8.92        4.82      6.19 o 
  -6  -5  10        6.52       15.47      6.99 o 
  -5  -5  10       56.28       68.68      7.45 o 
  -4  -5  10      133.88      123.49      8.42 o 
  -3  -5  10        6.74       20.12      8.36 o 
  -2  -5  10      233.58      260.94     17.84 o 
  -1  -5  10     1135.89     1078.02     34.71 o 
   0  -5  10        1.22        0.16      5.26 o 
   1  -5  10      780.74      804.47     29.08 o 
   2  -5  10      389.44      367.47     19.96 o 
   3  -5  10      413.96      382.33     20.81 o 
   4  -5  10      442.22      443.59     22.86 o 
   5  -5  10       97.13      101.85      9.41 o 
   6  -5  10       28.31       32.22      9.80 o 
   7  -5  10       57.09       49.61     11.77 o 
   8  -5  10        1.74        1.45      8.36 o 
  -9  -4  10       16.99       22.74      9.44 o 
  -8  -4  10        0.64       -3.58      6.23 o 
  -7  -4  10      946.79      998.77     32.50 o 
  -6  -4  10      464.07      442.38     20.29 o 
  -5  -4  10        0.95       -0.78      3.48 o 
  -4  -4  10      296.26      306.13     11.74 o 
  -3  -4  10       46.76       43.35      5.36 o 
  -2  -4  10        1.12        6.85      3.28 o 
  -1  -4  10      406.01      408.00     20.45 o 
   0  -4  10       16.59       23.26      7.47 o 
   1  -4  10       93.56       96.17     11.41 o 
   2  -4  10      380.64      367.43     19.48 o 
   3  -4  10      594.85      625.68     25.67 o 
   4  -4  10      435.46      475.97     23.86 o 
   5  -4  10      143.49      131.35     14.18 o 
   6  -4  10      253.74      276.53     19.72 o 
   7  -4  10      287.83      319.63     22.33 o 
   8  -4  10        0.01       -7.51      7.55 o 
 -10  -3  10       24.87       35.11     11.69 o 
  -9  -3  10        8.35        5.38      6.75 o 
  -8  -3  10        1.91        3.09      6.63 o 
  -7  -3  10       82.64       70.94     10.89 o 
  -6  -3  10       14.73       11.97      6.03 o 
  -5  -3  10       45.15       50.12      9.84 o 
  -4  -3  10       19.79       20.17      5.12 o 
  -3  -3  10        0.30        2.13      3.23 o 
  -2  -3  10      294.74      281.39      9.66 o 
  -1  -3  10      431.02      451.08     17.57 o 
   0  -3  10       25.36       11.69      6.19 o 
   1  -3  10     2523.26     2395.90     50.69 o 
   2  -3  10      501.81      500.11     21.89 o 
   3  -3  10       46.21       39.37      8.80 o 
   4  -3  10      702.53      642.87     26.39 o 
   5  -3  10        4.36        5.62      5.74 o 
   6  -3  10       61.62       64.55     12.05 o 
   7  -3  10       68.49       72.55     12.73 o 
   8  -3  10        7.28       14.66      8.56 o 
 -10  -2  10      161.77      159.43     17.59 o 
  -9  -2  10       54.35       71.94     12.57 o 
  -8  -2  10       25.99       22.74      8.23 o 
  -7  -2  10      911.97      909.31     30.33 o 
  -6  -2  10      109.84       99.60      8.08 o 
  -5  -2  10       62.96       56.21      6.39 o 
  -4  -2  10      869.27      899.43     19.22 o 
  -3  -2  10       44.97       40.24      4.97 o 
  -2  -2  10      242.81      240.64      9.50 o 
  -1  -2  10        5.62       14.19      3.25 o 
   0  -2  10      379.00      364.67      9.90 o 
   1  -2  10      732.85      670.43     24.10 o 
   2  -2  10       19.42        9.56      6.07 o 
   3  -2  10      721.29      739.96     27.52 o 
   4  -2  10      424.58      385.34     20.57 o 
   5  -2  10      108.94       80.02     11.97 o 
   6  -2  10      379.06      438.57     24.42 o 
   7  -2  10       80.22       90.46     14.38 o 
   8  -2  10        0.09        4.38      7.95 o 
 -10  -1  10      166.67      146.58     16.51 o 
  -9  -1  10        6.35        1.21      6.91 o 
  -8  -1  10      134.60      164.25     15.67 o 
  -7  -1  10     1063.91     1043.28     33.26 o 
  -6  -1  10      518.05      506.60     40.03 o 
  -5  -1  10      417.32      404.04     13.14 o 
  -4  -1  10      532.66      497.23     17.43 o 
  -3  -1  10        0.81        3.99      3.03 o 
  -2  -1  10      750.33      778.75     15.88 o 
  -1  -1  10        8.67        8.37      4.06 o 
   0  -1  10        9.55        9.04      2.86 o 
   1  -1  10     1005.81     1047.88     18.12 o 
   2  -1  10        0.45        0.09      2.47 o 
   3  -1  10     1005.34     1093.09     33.02 o 
   4  -1  10      378.37      360.40     19.72 o 
   5  -1  10       91.84       79.90     12.17 o 
   6  -1  10      125.24      118.78     14.58 o 
   7  -1  10        0.10        3.66      6.91 o 
   8  -1  10       57.25       46.19     11.93 o 
 -10   0  10      182.29      177.19     17.79 o 
  -9   0  10        3.24        0.12      6.31 o 
  -8   0  10        5.48       -1.65      6.51 o 
  -7   0  10       78.05       90.93     13.74 o 
  -6   0  10      742.81      684.93     17.41 o 
  -5   0  10     1466.87     1362.06     30.69 o 
  -4   0  10      410.22      371.88     11.83 o 
  -3   0  10      726.16      708.45     15.67 o 
  -2   0  10      872.77      860.49     24.54 o 
  -1   0  10       22.29       28.38      4.01 o 
   0   0  10      353.52      296.54     10.58 o 
   1   0  10     1606.03     1598.83     24.07 o 
   2   0  10      506.97      473.09     16.29 o 
   3   0  10      178.65      184.17      9.42 o 
   4   0  10      593.68      595.71     20.85 o 
   5   0  10      115.09      102.91     12.57 o 
   6   0  10       17.67       33.18      9.28 o 
   7   0  10        6.89        0.92      6.67 o 
   8   0  10       11.38        5.42      8.84 o 
 -10   1  10      240.80      236.44     20.04 o 
  -9   1  10        4.08        4.38      7.03 o 
  -8   1  10      316.23      321.39     19.72 o 
  -7   1  10      851.73      798.61     28.92 o 
  -6   1  10      538.52      513.08     21.73 o 
  -5   1  10       51.97       57.41      5.77 o 
  -4   1  10      212.67      234.75      9.38 o 
  -3   1  10      332.16      308.12     13.42 o 
  -2   1  10      712.55      639.62     17.43 o 
  -1   1  10      155.87      191.41      8.03 o 
   0   1  10       45.57       48.60      4.93 o 
   1   1  10      431.86      455.03     14.36 o 
   2   1  10      221.57      219.30     21.77 o 
   3   1  10      819.43      835.05     21.03 o 
   4   1  10       97.76      118.02     16.57 o 
   5   1  10      473.11      458.10     14.72 o 
   6   1  10      179.59      165.82     16.63 o 
   7   1  10        3.98       -0.48      6.91 o 
   8   1  10       49.77       30.81     11.37 o 
 -10   2  10       30.14       28.44     10.08 o 
  -9   2  10       10.16        6.15      6.47 o 
  -8   2  10       12.62       12.65      6.55 o 
  -7   2  10        1.35       -0.52      5.50 o 
  -6   2  10      419.80      430.61     20.61 o 
  -5   2  10      113.61      115.37     11.41 o 
  -4   2  10      119.40      140.27     11.45 o 
  -3   2  10      872.56      852.10     27.68 o 
  -2   2  10      704.68      722.90     15.26 o 
  -1   2  10       33.00       42.09      4.69 o 
   0   2  10     1517.69     1498.22     23.80 o 
   1   2  10     1595.28     1637.49     25.55 o 
   2   2  10       72.17       73.48      6.39 o 
   3   2  10        1.64        2.21      4.10 o 
   4   2  10      847.34      856.34     19.86 o 
   5   2  10       29.83       29.06      5.92 o 
   6   2  10       33.01       24.34      5.73 o 
   7   2  10        4.28        6.07      8.07 o 
   8   2  10       18.68       16.67      9.88 o 
 -10   3  10      122.07      117.13     15.91 o 
  -9   3  10        6.39       -2.93      6.55 o 
  -8   3  10      473.37      461.10     23.78 o 
  -7   3  10      295.68      351.68     19.88 o 
  -6   3  10        0.62       -1.37      4.22 o 
  -5   3  10       13.50        9.33      3.16 o 
  -4   3  10       18.71       14.50      5.42 o 
  -3   3  10     1138.76     1182.74     31.57 o 
  -2   3  10       37.08       41.45      7.51 o 
  -1   3  10      394.81      362.95     10.89 o 
   0   3  10      306.18      307.87     10.54 o 
   1   3  10        0.51        0.85      2.70 o 
   2   3  10     1496.98     1481.12     25.83 o 
   3   3  10       85.11       91.43      7.47 o 
   4   3  10       18.82       20.89      5.08 o 
   5   3  10      340.69      335.93     13.76 o 
   6   3  10       65.60       79.98      8.83 o 
   7   3  10       23.56       23.51      6.73 o 
 -10   4  10        1.66        0.16      6.55 o 
  -9   4  10       39.43       44.95     11.53 o 
  -8   4  10      305.55      306.21     20.25 o 
  -7   4  10      124.44       94.12     12.25 o 
  -6   4  10      487.18      475.97     20.95 o 
  -5   4  10       21.46       20.15      4.15 o 
  -4   4  10        4.84        8.58      3.24 o 
  -3   4  10      495.31      511.76     21.09 o 
  -2   4  10      487.32      483.84     20.49 o 
  -1   4  10        8.40        1.25      3.86 o 
   0   4  10      664.61      677.94     16.09 o 
   1   4  10      413.94      420.51     13.29 o 
   2   4  10      464.44      474.03     14.61 o 
   3   4  10      169.15      165.59      9.87 o 
   4   4  10        3.20        0.04      3.65 o 
   5   4  10      286.81      281.98     23.36 o 
   6   4  10       32.73       25.55      6.57 o 
   7   4  10       36.22       34.24      7.37 o 
  -9   5  10        0.28        9.24      8.36 o 
  -8   5  10      376.11      380.40     16.33 o 
  -7   5  10       28.96       25.28      6.12 o 
  -6   5  10      274.50      276.15      9.64 o 
  -5   5  10      205.15      191.58      8.20 o 
  -4   5  10        0.23        0.00      2.32 o 
  -3   5  10      180.37      173.13      7.52 o 
  -2   5  10        3.83       -2.81      3.45 o 
  -1   5  10      159.70      174.25     14.30 o 
   0   5  10      679.68      718.79     26.55 o 
   1   5  10      212.96      207.43     15.34 o 
   2   5  10     1887.12     1897.20     32.68 o 
   3   5  10       38.71       38.68      6.44 o 
   4   5  10       50.77       43.40      7.01 o 
   5   5  10      117.24      127.20     10.56 o 
   6   5  10        5.17        5.40      5.20 o 
  -9   6  10       48.22       39.17      8.08 o 
  -8   6  10      227.59      233.26     13.71 o 
  -7   6  10        9.49        5.13      4.57 o 
  -6   6  10      200.31      228.49      9.54 o 
  -5   6  10      147.01      166.60      8.18 o 
  -4   6  10        2.11       -0.40      2.56 o 
  -3   6  10       88.36       67.31      5.43 o 
  -2   6  10       40.46       49.07      9.48 o 
  -1   6  10      119.70       88.45     11.57 o 
   0   6  10       18.62       32.30      7.99 o 
   1   6  10       21.42       24.02      7.47 o 
   2   6  10      382.50      370.56     20.73 o 
   3   6  10       14.74        8.86      6.53 o 
   4   6  10       44.68       51.34      7.90 o 
   5   6  10      134.56      143.85     11.77 o 
   6   6  10        2.84        1.26      5.51 o 
  -8   7  10        2.70       -2.07      4.51 o 
  -7   7  10      114.39       89.91     14.26 o 
  -6   7  10      411.81      422.84     14.62 o 
  -5   7  10       16.07       25.18      4.29 o 
  -4   7  10      346.88      361.36     11.35 o 
  -3   7  10      205.84      243.34     17.21 o 
  -2   7  10       27.85       45.03     10.16 o 
  -1   7  10      127.96      102.51     12.97 o 
   0   7  10      314.29      306.77     19.44 o 
   1   7  10        1.71        6.31      6.15 o 
   2   7  10      195.28      210.29     17.96 o 
   3   7  10        2.45       -2.33      5.70 o 
   4   7  10        0.71       -0.44      6.11 o 
   5   7  10       19.49       25.73      7.18 o 
  -7   8  10       72.03       64.78     10.06 o 
  -6   8  10        7.74        8.07      3.99 o 
  -5   8  10       59.14       42.88      5.76 o 
  -4   8  10       80.85       73.02      6.54 o 
  -3   8  10        8.69        7.17      4.29 o 
  -2   8  10        0.08       -2.72      3.14 o 
  -1   8  10       80.89       67.60     12.13 o 
   0   8  10        0.01       -5.82      6.35 o 
   1   8  10       62.07       62.50     11.77 o 
   2   8  10      309.10      297.86     21.65 o 
   3   8  10       12.48       18.40      8.80 o 
   4   8  10       23.70       22.58      9.68 o 
  -6   9  10        5.48        8.27      4.37 o 
  -5   9  10       60.48       39.98      5.75 o 
  -4   9  10       32.40       41.66      7.24 o 
  -3   9  10       30.79       28.32      6.12 o 
  -2   9  10       12.09       12.93      4.94 o 
  -1   9  10      164.60      185.74     18.60 o 
   0   9  10      144.86      162.89     17.79 o 
   1   9  10        0.83        1.53      6.15 o 
   2   9  10        6.55        0.96      8.11 o 
  -3  10  10        5.63        4.36      4.82 o 
  -2  10  10       22.55       36.71      7.44 o 
  -1  10  10       95.84      117.21     16.11 o 
   0  10  10       10.29       13.26      8.32 o 
  -3 -10  11        0.10        1.33      9.68 o 
  -2 -10  11        1.07        0.24      8.72 o 
  -1 -10  11        5.48        1.33      8.68 o 
   0 -10  11        2.97       12.53      9.28 o 
   1 -10  11        1.55       -0.52      7.47 o 
   2 -10  11       12.59        6.91      9.32 o 
  -5  -9  11       93.55      148.71     21.41 o 
  -4  -9  11        9.07       12.09     10.00 o 
  -3  -9  11        2.68       -0.84      8.27 o 
  -2  -9  11      278.99      319.99     25.19 o 
  -1  -9  11       29.98       21.57     10.08 o 
   0  -9  11       13.22        5.99      7.75 o 
   1  -9  11      282.70      319.27     22.66 o 
   2  -9  11       49.83       31.57     11.05 o 
   3  -9  11       34.23       11.97      9.28 o 
   4  -9  11       48.77       50.01     12.93 o 
  -6  -8  11        9.78       -0.92      9.84 o 
  -5  -8  11      151.64      157.83     20.77 o 
  -4  -8  11      115.99      148.59     19.72 o 
  -3  -8  11       17.10       11.45      8.96 o 
  -2  -8  11        0.51       -0.04      6.83 o 
  -1  -8  11        2.48       -0.88      6.71 o 
   0  -8  11        0.88        3.17      6.47 o 
   1  -8  11       35.84       52.02     11.81 o 
   2  -8  11       80.86       46.76     11.73 o 
   3  -8  11      369.28      337.98     22.29 o 
   4  -8  11       32.18       32.98      9.96 o 
   5  -8  11        0.18       -5.65      6.67 o 
  -7  -7  11      107.99       74.07     16.47 o 
  -6  -7  11       59.97       62.99     14.54 o 
  -5  -7  11      158.60      256.04     23.62 o 
  -4  -7  11       12.43        5.95      7.87 o 
  -3  -7  11        5.40       13.14      8.48 o 
  -2  -7  11      472.65      486.37     26.91 o 
  -1  -7  11       12.00       12.21      7.39 o 
   0  -7  11       22.52       16.23      8.32 o 
   1  -7  11      211.68      184.18     16.83 o 
   2  -7  11       12.69       10.12      7.39 o 
   3  -7  11       16.53       29.52      9.28 o 
   4  -7  11      177.20      184.42     17.03 o 
   5  -7  11       63.44       56.85      9.08 o 
   6  -7  11        1.39        0.67      5.77 o 
  -8  -6  11       13.44       12.05      8.56 o 
  -7  -6  11       62.49       82.85      9.77 o 
  -6  -6  11       81.93      110.32     13.46 o 
  -5  -6  11      178.29      187.15     19.56 o 
  -4  -6  11      104.75      114.88     15.51 o 
  -3  -6  11      218.61      244.03     20.00 o 
  -2  -6  11       32.72       28.32      8.80 o 
  -1  -6  11       41.67       37.92      9.72 o 
   0  -6  11      262.52      265.80     18.40 o 
   1  -6  11      358.97      351.08     21.05 o 
   2  -6  11      419.97      401.69     22.37 o 
   3  -6  11      293.30      268.13     18.80 o 
   4  -6  11      179.95      209.52     17.96 o 
   5  -6  11       64.31       50.35      8.22 o 
   6  -6  11      158.10      162.97     17.84 o 
  -9  -5  11        0.11       -1.45      7.47 o 
  -8  -5  11      257.40      269.46     19.56 o 
  -7  -5  11      114.74      105.43     10.07 o 
  -6  -5  11       11.24        4.95      4.66 o 
  -5  -5  11      270.30      313.06     13.30 o 
  -4  -5  11       95.05       91.91     13.46 o 
  -3  -5  11       18.17       20.33      8.23 o 
  -2  -5  11      106.73       87.01     12.53 o 
  -1  -5  11      335.99      358.35     21.13 o 
   0  -5  11       51.17       55.11     10.52 o 
   1  -5  11      204.56      205.51     16.59 o 
   2  -5  11     1204.37     1173.87     37.16 o 
   3  -5  11      198.40      213.14     16.99 o 
   4  -5  11       38.02       67.00     11.49 o 
   5  -5  11      422.33      388.72     23.02 o 
   6  -5  11      130.32      128.62     15.95 o 
   7  -5  11        0.12       -2.33      7.95 o 
  -9  -4  11       25.46       20.12      9.88 o 
  -8  -4  11       47.25       33.74     10.04 o 
  -7  -4  11        4.32       -0.76      4.80 o 
  -6  -4  11      642.27      687.15     19.88 o 
  -5  -4  11      103.82       88.59      7.88 o 
  -4  -4  11        3.85       -1.70      3.65 o 
  -3  -4  11      891.30      923.77     23.24 o 
  -2  -4  11      821.75      791.29     29.89 o 
  -1  -4  11        7.70        7.91      5.62 o 
   0  -4  11      967.34      999.21     32.98 o 
   1  -4  11      164.48      154.37     14.06 o 
   2  -4  11       24.02       17.51      7.23 o 
   3  -4  11      159.68      152.80     14.22 o 
   4  -4  11       11.44       15.18      7.79 o 
   5  -4  11       38.70       30.33      9.72 o 
   6  -4  11       21.76       22.74      9.20 o 
   7  -4  11       92.76      109.02     15.75 o 
  -9  -3  11       13.29       21.37      9.68 o 
  -8  -3  11      584.69      608.44     27.19 o 
  -7  -3  11      185.12      209.42     12.10 o 
  -6  -3  11       13.88       14.20      4.77 o 
  -5  -3  11      339.28      349.03     13.23 o 
  -4  -3  11       71.26       71.30     10.02 o 
  -3  -3  11       15.62       12.57      8.21 o 
  -2  -3  11       45.09       45.80      4.99 o 
  -1  -3  11      125.75      127.82     12.53 o 
   0  -3  11       73.67       76.16     10.56 o 
   1  -3  11       49.49       56.32      9.48 o 
   2  -3  11     3535.45     3496.05     68.05 o 
   3  -3  11       75.87       77.57     11.25 o 
   4  -3  11       10.10        2.81      6.23 o 
   5  -3  11      717.93      785.27     32.22 o 
   6  -3  11      179.50      214.42     18.92 o 
   7  -3  11        3.82        7.43      7.75 o 
 -10  -2  11        4.49        4.10      7.95 o 
  -9  -2  11       70.22       84.15     13.50 o 
  -8  -2  11      176.07      153.77     14.94 o 
  -7  -2  11       12.95        5.90      4.42 o 
  -6  -2  11      832.02      831.95     20.74 o 
  -5  -2  11       98.25       95.05      7.66 o 
  -4  -2  11       20.48       31.23      6.53 o 
  -3  -2  11      608.65      603.17     15.18 o 
  -2  -2  11      250.82      241.17      9.30 o 
  -1  -2  11      178.89      166.88      7.63 o 
   0  -2  11      834.04      811.18     27.27 o 
   1  -2  11      298.70      305.69     17.63 o 
   2  -2  11       14.26       19.40      6.79 o 
   3  -2  11        6.68       18.96      7.51 o 
   4  -2  11       31.33       28.60      8.68 o 
   5  -2  11      278.41      238.97     18.36 o 
   6  -2  11        0.24       -5.02      6.39 o 
   7  -2  11      143.05      141.44     17.23 o 
   8  -2  11       65.36       76.04     14.66 o 
 -10  -1  11        6.57       12.45      8.80 o 
  -9  -1  11       61.54       53.51     11.25 o 
  -8  -1  11      155.17      158.31     15.30 o 
  -7  -1  11       17.73       17.94      5.47 o 
  -6  -1  11      408.47      368.19     13.62 o 
  -5  -1  11       91.56       86.41      8.01 o 
  -4  -1  11      471.29      461.97     18.14 o 
  -3  -1  11      628.89      614.21     15.28 o 
  -2  -1  11       51.14       37.84      4.71 o 
  -1  -1  11      333.98      330.82     10.65 o 
   0  -1  11      529.22      554.16     17.09 o 
   1  -1  11       31.67       26.81      4.23 o 
   2  -1  11     2320.46     2400.40     52.54 o 
   3  -1  11        8.01        8.03      6.07 o 
   4  -1  11       61.88       51.50     10.20 o 
   5  -1  11      521.19      432.54     23.74 o 
   6  -1  11        1.66       -3.09      6.23 o 
   7  -1  11       96.29       84.19     14.10 o 
   8  -1  11       15.31       -1.85      8.11 o 
 -10   0  11        0.00        2.77      8.44 o 
  -9   0  11       28.81       51.18     11.33 o 
  -8   0  11       86.31       89.42     12.65 o 
  -7   0  11        0.29        3.58      5.34 o 
  -6   0  11       33.02       35.85      5.78 o 
  -5   0  11      271.86      250.43     10.95 o 
  -4   0  11      286.64      260.66     10.50 o 
  -3   0  11      665.43      652.66     15.43 o 
  -2   0  11       43.84       48.78      5.11 o 
  -1   0  11       47.26       29.46      4.38 o 
   0   0  11      212.13      219.52      8.80 o 
   1   0  11      243.80      248.43      9.53 o 
   2   0  11     2152.20     2100.72     30.04 o 
   3   0  11       23.93       26.67      8.07 o 
   4   0  11        2.45       -4.58      4.90 o 
   5   0  11      472.62      456.72     23.86 o 
   6   0  11        6.46        5.82      7.47 o 
   7   0  11      169.85      177.03     18.72 o 
   8   0  11       90.06       93.84     16.35 o 
 -10   1  11        7.71       11.57      7.91 o 
  -9   1  11       72.23       90.34     13.70 o 
  -8   1  11       42.93       72.91     11.57 o 
  -7   1  11       58.31       38.28      8.60 o 
  -6   1  11       95.67       94.24     11.21 o 
  -5   1  11      322.51      289.62     16.47 o 
  -4   1  11      676.21      706.89     19.70 o 
  -3   1  11      389.03      363.57     17.59 o 
  -2   1  11      144.06      132.84      7.44 o 
  -1   1  11      422.64      400.80     13.28 o 
   0   1  11      464.15      483.41     13.24 o 
   1   1  11      257.71      269.54     10.08 o 
   2   1  11     1181.07     1148.00     21.75 o 
   3   1  11      105.14       82.49      6.83 o 
   4   1  11       37.90       42.88      5.83 o 
   5   1  11      132.54      132.36     14.66 o 
   6   1  11       21.95       18.24      9.04 o 
   7   1  11       67.84       91.55     15.10 o 
 -10   2  11        2.62        9.56      7.67 o 
  -9   2  11      110.54      118.06     15.22 o 
  -8   2  11      163.71      151.48     15.34 o 
  -7   2  11       46.61       24.70      8.07 o 
  -6   2  11        3.34       11.13      6.67 o 
  -5   2  11      176.26      166.30     13.10 o 
  -4   2  11       40.82       23.34      6.31 o 
  -3   2  11       87.13       85.64      9.64 o 
  -2   2  11       52.44       46.61      5.24 o 
  -1   2  11      142.76      146.01      7.88 o 
   0   2  11       24.44       18.78      4.13 o 
   1   2  11      633.69      629.12     15.71 o 
   2   2  11     1735.04     1755.36     28.68 o 
   3   2  11        7.55        9.17      3.93 o 
   4   2  11      388.36      399.95     14.15 o 
   5   2  11      496.21      480.28     16.33 o 
   6   2  11       23.19       17.31      8.84 o 
   7   2  11       98.10       86.28     15.38 o 
 -10   3  11       55.70       45.51     12.37 o 
  -9   3  11      188.50      217.84     18.88 o 
  -8   3  11        0.81        8.32      6.59 o 
  -7   3  11      315.32      356.50     20.93 o 
  -6   3  11      261.15      282.27     17.63 o 
  -5   3  11        1.56       -2.09      4.54 o 
  -4   3  11      813.43      753.50     26.07 o 
  -3   3  11       18.80        6.87      4.62 o 
  -2   3  11      102.57      109.46     10.85 o 
  -1   3  11      193.31      204.95      8.99 o 
   0   3  11       58.75       50.00      5.52 o 
   1   3  11       42.64       36.90      5.36 o 
   2   3  11       93.27      107.68     12.01 o 
   3   3  11       18.37       18.74      4.86 o 
   4   3  11      130.31      122.82      9.22 o 
   5   3  11        3.43        1.86      4.46 o 
   6   3  11       52.98       53.85      8.16 o 
   7   3  11       36.93       42.02     13.14 o 
  -9   4  11        3.12        6.27      7.87 o 
  -8   4  11        3.29       -2.93      6.75 o 
  -7   4  11       54.27       55.27     10.44 o 
  -6   4  11        0.52       -1.61      5.18 o 
  -5   4  11        6.97        6.83      3.60 o 
  -4   4  11      964.34     1037.69     32.46 o 
  -3   4  11        9.76       20.00      6.43 o 
  -2   4  11      199.50      224.23     14.66 o 
  -1   4  11      488.36      528.07     22.58 o 
   0   4  11        0.03        5.54      4.22 o 
   1   4  11      152.79      158.67      9.20 o 
   2   4  11       87.84       99.57      8.08 o 
   3   4  11       70.65       56.50      9.86 o 
   4   4  11      315.61      319.94     13.80 o 
   5   4  11       17.51       23.19      6.08 o 
   6   4  11       17.15       21.47      6.66 o 
  -9   5  11      147.56      157.70     17.51 o 
  -8   5  11        3.86       -2.13      6.03 o 
  -7   5  11      192.88      183.65     16.71 o 
  -6   5  11      151.87      159.57      9.33 o 
  -5   5  11       10.08       10.19      3.83 o 
  -4   5  11      495.93      554.90     15.81 o 
  -3   5  11        0.31       -2.89      4.18 o 
  -2   5  11      138.87      147.26     13.74 o 
  -1   5  11       29.64       17.71      7.11 o 
   0   5  11        5.07       11.33      6.03 o 
   1   5  11      604.34      619.37     25.75 o 
   2   5  11        0.66       -1.37      3.73 o 
   3   5  11       35.14       42.31      6.67 o 
   4   5  11      130.72      144.48     10.88 o 
   5   5  11        1.73       -0.93      4.70 o 
   6   5  11       74.37       68.92      9.64 o 
  -8   6  11       36.34       39.45      7.61 o 
  -7   6  11      144.20      146.35     11.31 o 
  -6   6  11        4.21        2.72      3.29 o 
  -5   6  11       29.37       38.51      4.95 o 
  -4   6  11      579.73      590.15     16.21 o 
  -3   6  11       85.52       92.27     12.21 o 
  -2   6  11      112.47       85.76     12.09 o 
  -1   6  11      229.16      240.98     17.92 o 
   0   6  11        0.06        2.05      5.50 o 
   1   6  11      278.30      272.35     19.12 o 
   2   6  11      203.19      168.91     16.03 o 
   3   6  11        0.76       -0.88      5.90 o 
   4   6  11      135.52      150.45     11.59 o 
   5   6  11        1.72        1.03      5.30 o 
  -8   7  11       23.07       22.53     14.00 o 
  -7   7  11       45.25       49.70      6.32 o 
  -6   7  11        2.48        6.46      3.82 o 
  -5   7  11       77.81       84.91      9.57 o 
  -4   7  11       13.13        9.85      3.66 o 
  -3   7  11        8.10       10.36      6.75 o 
  -2   7  11      172.72      194.54     17.03 o 
  -1   7  11        0.05        4.34      5.90 o 
   0   7  11       63.16       38.48      9.88 o 
   1   7  11      315.91      313.20     20.53 o 
   2   7  11        3.25        2.65      7.23 o 
   3   7  11       87.72      109.42     14.98 o 
   4   7  11      119.87      164.81     17.39 o 
  -7   8  11       46.42       45.93      6.24 o 
  -6   8  11       34.80       32.63      5.73 o 
  -5   8  11      134.25      120.55      8.13 o 
  -4   8  11      205.32      214.01     12.19 o 
  -3   8  11       26.57       12.23      5.28 o 
  -2   8  11      136.57      164.69     17.31 o 
  -1   8  11       12.95       18.52      8.15 o 
   0   8  11      138.65      178.79     17.67 o 
   1   8  11       15.40       23.22      9.24 o 
   2   8  11        3.78        8.80      8.15 o 
   3   8  11       48.47       24.14      9.32 o 
  -5   9  11       32.10       32.45      5.58 o 
  -4   9  11       12.39        6.30      4.74 o 
  -3   9  11        3.95        4.65      6.01 o 
  -2   9  11      171.55      181.85     18.12 o 
  -1   9  11       32.25       17.92      9.32 o 
   0   9  11       68.87       59.53     13.18 o 
   1   9  11       52.00       49.17     11.73 o 
  -1 -10  12        5.50       -1.25      8.76 o 
   0 -10  12       75.14       95.60     16.23 o 
  -4  -9  12       41.50       36.59     13.54 o 
  -3  -9  12       42.19       26.51     11.61 o 
  -2  -9  12        1.93       -3.37      8.80 o 
  -1  -9  12      211.95      244.91     22.90 o 
   0  -9  12       78.23       63.19     14.06 o 
   1  -9  12        1.78       -7.63      7.63 o 
   2  -9  12      176.78      181.04     18.80 o 
   3  -9  12        5.05        5.95      9.28 o 
  -6  -8  12       78.60      113.08     20.08 o 
  -5  -8  12       93.22       76.76     17.11 o 
  -4  -8  12      152.40      192.77     21.25 o 
  -3  -8  12      394.51      491.55     30.33 o 
  -2  -8  12        8.14       -1.93      7.75 o 
  -1  -8  12        0.06        3.29      7.91 o 
   0  -8  12       76.53      115.29     15.67 o 
   1  -8  12        5.76        1.97      7.27 o 
   2  -8  12       72.79       69.53     13.10 o 
   3  -8  12        2.22        2.37      8.40 o 
   4  -8  12        7.45        0.20      7.43 o 
  -7  -7  12       14.49        9.28     11.01 o 
  -6  -7  12       31.14       24.86     11.73 o 
  -5  -7  12      117.16      128.82     18.56 o 
  -4  -7  12      141.65      155.33     18.92 o 
  -3  -7  12       16.30       22.86      9.36 o 
  -2  -7  12        4.57        5.95      7.79 o 
  -1  -7  12      172.08      179.88     18.16 o 
   0  -7  12       13.37        9.32      7.75 o 
   1  -7  12        1.98        2.41      7.15 o 
   2  -7  12      847.23      775.91     32.78 o 
   3  -7  12        4.30       -5.90      5.90 o 
   4  -7  12       62.73       57.72     12.33 o 
   5  -7  12      251.96      273.63     21.03 o 
  -7  -6  12       39.27       42.90     13.82 o 
  -6  -6  12      104.72      106.13     17.27 o 
  -5  -6  12        0.30       -0.16      7.71 o 
  -4  -6  12       22.30       12.89      9.00 o 
  -3  -6  12      207.96      209.32     19.68 o 
  -2  -6  12       24.79       20.85      9.08 o 
  -1  -6  12       32.60       17.23      8.60 o 
   0  -6  12       32.18       27.36      8.68 o 
   1  -6  12       75.87       83.91     13.14 o 
   2  -6  12      247.93      256.28     19.32 o 
   3  -6  12        2.20        5.50      7.19 o 
   4  -6  12      169.19      204.54     18.68 o 
   5  -6  12       64.35       69.85     13.26 o 
   6  -6  12       40.32       22.49     10.04 o 
  -8  -5  12        6.59       10.58      6.27 o 
  -7  -5  12      171.50      178.14     12.33 o 
  -6  -5  12      384.68      361.60     23.20 o 
  -5  -5  12        0.04        4.50      7.99 o 
  -4  -5  12     1001.93     1138.76     41.01 o 
  -3  -5  12       69.70       69.73     12.33 o 
  -2  -5  12        3.09        2.57      6.23 o 
  -1  -5  12       90.21       98.58     12.85 o 
   0  -5  12        2.40        4.34      6.27 o 
   1  -5  12        6.73        4.74      6.79 o 
   2  -5  12      346.26      317.46     20.41 o 
   3  -5  12      118.44      118.62     14.30 o 
   4  -5  12       13.89        6.15      7.47 o 
   5  -5  12       17.36       29.73      9.64 o 
   6  -5  12       35.05       52.46     12.41 o 
  -9  -4  12        2.97        5.86      7.55 o 
  -8  -4  12       20.68       15.72      9.42 o 
  -7  -4  12        0.17        3.16      4.75 o 
  -6  -4  12       70.06       81.35     12.23 o 
  -5  -4  12       24.27       15.44      5.04 o 
  -4  -4  12      149.97      149.79      9.34 o 
  -3  -4  12       24.57       11.73      7.39 o 
  -2  -4  12      333.25      385.22     21.65 o 
  -1  -4  12      254.07      261.94     17.43 o 
   0  -4  12      219.97      203.10     16.51 o 
   1  -4  12        6.16        5.50      6.71 o 
   2  -4  12       13.20        2.45      6.07 o 
   3  -4  12       71.29       74.96     12.33 o 
   4  -4  12      544.11      602.02     28.56 o 
   5  -4  12      128.88      116.69     15.38 o 
   6  -4  12        6.96       11.21      8.44 o 
   7  -4  12      115.99      128.62     17.39 o 
  -9  -3  12       47.96       43.95      8.40 o 
  -8  -3  12       11.37       10.09      6.21 o 
  -7  -3  12      338.74      355.37     15.30 o 
  -6  -3  12      139.56      116.86      9.23 o 
  -5  -3  12       28.31       29.74      5.67 o 
  -4  -3  12      911.84      896.24     24.64 o 
  -3  -3  12        0.32       -0.67      3.58 o 
  -2  -3  12       13.53       10.64      6.47 o 
  -1  -3  12      178.80      200.00     15.75 o 
   0  -3  12       32.70       35.15      9.16 o 
   1  -3  12        0.38        4.50      6.27 o 
   2  -3  12       31.75       14.34      7.51 o 
   3  -3  12       29.94       30.29      9.00 o 
   4  -3  12        0.76        1.69      6.47 o 
   5  -3  12        2.25        4.94      6.91 o 
   6  -3  12      156.78      151.04     17.35 o 
   7  -3  12       47.80       43.34     11.69 o 
  -9  -2  12        6.39       14.02      7.95 o 
  -8  -2  12       28.75       20.23      6.06 o 
  -7  -2  12       35.09       25.32      6.37 o 
  -6  -2  12        1.10        1.65      4.21 o 
  -5  -2  12        7.72        4.22      4.56 o 
  -4  -2  12      321.25      354.93     12.70 o 
  -3  -2  12        6.40        6.75      4.00 o 
  -2  -2  12      270.43      288.78     22.21 o 
  -1  -2  12      170.89      185.66     14.62 o 
   0  -2  12       87.80       87.25     11.01 o 
   1  -2  12      793.36      790.53     28.92 o 
   2  -2  12      377.36      347.87     20.04 o 
   3  -2  12        0.96        1.37      6.19 o 
   4  -2  12      581.43      571.45     26.91 o 
   5  -2  12       46.36       49.69     11.33 o 
   6  -2  12        6.02        7.99      7.55 o 
   7  -2  12      101.33      116.01     16.79 o 
  -9  -1  12       18.31       20.37      9.20 o 
  -8  -1  12       19.04       24.99      9.12 o 
  -7  -1  12      341.04      332.99     13.89 o 
  -6  -1  12       20.88       22.56      5.34 o 
  -5  -1  12       12.04        0.82      3.74 o 
  -4  -1  12      302.99      329.04     12.19 o 
  -3  -1  12       10.06        4.32      3.56 o 
  -2  -1  12      237.02      259.72     13.74 o 
  -1  -1  12       42.52       46.76     12.27 o 
   0  -1  12       86.12       76.30      7.71 o 
   1  -1  12       15.70        8.03      6.39 o 
   2  -1  12       39.00       42.46      9.68 o 
   3  -1  12       30.36       25.47      8.03 o 
   4  -1  12      407.14      400.09     22.53 o 
   5  -1  12        0.00       -5.38      5.38 o 
   6  -1  12      180.82      153.25     17.27 o 
   7  -1  12       16.58       14.86      8.48 o 
 -10   0  12        0.29        8.52      8.44 o 
  -9   0  12       32.68       35.07      9.92 o 
  -8   0  12       28.63       59.17     11.37 o 
  -7   0  12      135.44      169.11     14.90 o 
  -6   0  12      437.08      379.96     19.76 o 
  -5   0  12      492.69      488.42     36.13 o 
  -4   0  12      946.98      926.31     20.13 o 
  -3   0  12       15.73       18.06      4.30 o 
  -2   0  12      325.26      340.21     11.61 o 
  -1   0  12        6.34        1.82      3.78 o 
   0   0  12      329.42      327.91     11.17 o 
   1   0  12      375.83      355.99     11.77 o 
   2   0  12       15.29       18.04      7.39 o 
   3   0  12       58.99       89.94     11.93 o 
   4   0  12       59.10       69.53     12.05 o 
   5   0  12       11.66       11.13      7.27 o 
   6   0  12      161.15      174.78     18.08 o 
   7   0  12        9.23       19.36      9.88 o 
 -10   1  12       71.78       78.09     14.14 o 
  -9   1  12        9.73        4.54      7.91 o 
  -8   1  12        8.70       -2.17      5.74 o 
  -7   1  12      231.27      264.76     18.48 o 
  -6   1  12       38.34       30.13      7.79 o 
  -5   1  12       68.12       65.76      9.76 o 
  -4   1  12       11.16        6.67      3.73 o 
  -3   1  12       33.91       28.05      4.94 o 
  -2   1  12      152.29      154.71      8.36 o 
  -1   1  12       17.14       20.23      4.37 o 
   0   1  12      205.33      217.48      9.74 o 
   1   1  12       20.51       23.77      4.76 o 
   2   1  12       79.02       70.42      6.79 o 
   3   1  12      331.55      345.84     12.52 o 
   4   1  12      878.57      903.61     33.18 o 
   5   1  12        0.64       -3.49      6.51 o 
   6   1  12      106.09      117.21     16.07 o 
   7   1  12       12.29        3.62      8.56 o 
  -9   2  12        0.06       -2.21      6.35 o 
  -8   2  12      157.81      162.00     15.99 o 
  -7   2  12       82.67       96.08     12.73 o 
  -6   2  12       81.26       48.56      9.52 o 
  -5   2  12      232.00      261.50     16.07 o 
  -4   2  12      150.13      176.02     13.34 o 
  -3   2  12       81.63       80.18      9.72 o 
  -2   2  12      361.53      329.60     11.34 o 
  -1   2  12        0.05        2.48      3.32 o 
   0   2  12       89.73       95.18      7.31 o 
   1   2  12      347.12      329.68     11.97 o 
   2   2  12       71.36       66.68      6.82 o 
   3   2  12       47.13       41.11      5.99 o 
   4   2  12        0.16       -0.29      3.70 o 
   5   2  12       60.77       73.71     12.89 o 
   6   2  12      162.65      157.62     17.79 o 
  -9   3  12        7.68       12.33      8.92 o 
  -8   3  12      149.35      109.06     14.66 o 
  -7   3  12        0.24        2.41      5.62 o 
  -6   3  12       93.53      113.40     12.77 o 
  -5   3  12       81.24       90.74     11.17 o 
  -4   3  12       75.22       44.83      8.76 o 
  -3   3  12      184.65      206.35     14.78 o 
  -2   3  12      247.09      276.69     16.39 o 
  -1   3  12        0.04       -3.62      3.62 o 
   0   3  12       32.94       37.56      5.31 o 
   1   3  12       16.48       18.89      7.91 o 
   2   3  12        1.20        2.82      3.70 o 
   3   3  12      156.15      146.64      9.65 o 
   4   3  12       43.10       42.69      6.97 o 
   5   3  12        0.38       -0.39      4.53 o 
   6   3  12       29.96       17.88      9.88 o 
  -9   4  12        6.19        3.74      8.15 o 
  -8   4  12      148.97      153.85     16.51 o 
  -7   4  12       48.10       38.04      9.76 o 
  -6   4  12       29.57       35.71      8.64 o 
  -5   4  12      125.13      123.44     13.22 o 
  -4   4  12       46.74       54.47      9.52 o 
  -3   4  12      123.50      147.70     13.46 o 
  -2   4  12      151.66      135.45     12.85 o 
  -1   4  12        1.69       -1.08      4.82 o 
   0   4  12      115.86      131.47     13.01 o 
   1   4  12      488.04      488.71     15.42 o 
   2   4  12      172.28      186.02     10.64 o 
   3   4  12      299.00      339.99     21.51 o 
   4   4  12       33.16       23.99      9.56 o 
   5   4  12      136.65      144.09     11.28 o 
   6   4  12       77.11       76.86     10.00 o 
  -8   5  12       45.18       46.64     11.57 o 
  -7   5  12        8.56        1.12      6.39 o 
  -6   5  12      137.05      101.87     13.34 o 
  -5   5  12      241.20      237.72     18.12 o 
  -4   5  12       39.64       37.72      9.08 o 
  -3   5  12       65.45       87.17     11.69 o 
  -2   5  12       61.17       67.04     10.77 o 
  -1   5  12       10.20       16.63      6.55 o 
   0   5  12        3.18        3.21      5.30 o 
   1   5  12      189.07      184.02     16.07 o 
   2   5  12       14.25       10.20      6.79 o 
   3   5  12      217.99      253.13     13.32 o 
   4   5  12        3.02        5.26      5.04 o 
   5   5  12       10.72        4.50      5.58 o 
  -8   6  12       30.33       20.81      9.08 o 
  -7   6  12        2.14        6.83      7.15 o 
  -6   6  12       36.38       53.26     13.12 o 
  -5   6  12       91.87       71.03      9.44 o 
  -4   6  12       96.00       87.21     12.77 o 
  -3   6  12       64.74       80.78     12.17 o 
  -2   6  12       71.54       61.90     11.29 o 
  -1   6  12      186.40      208.96     17.47 o 
   0   6  12      384.20      366.14     21.85 o 
   1   6  12       76.30       72.87     11.93 o 
   2   6  12      232.63      243.63     19.12 o 
   3   6  12      262.86      267.57     20.08 o 
   4   6  12        0.22        1.85      7.31 o 
  -7   7  12        1.72        4.90      7.83 o 
  -6   7  12       82.89      100.77      7.72 o 
  -5   7  12      200.06      198.86      9.64 o 
  -4   7  12       34.00       23.50      9.24 o 
  -3   7  12       37.21       41.25     10.73 o 
  -2   7  12        0.74        6.55      6.99 o 
  -1   7  12       47.41       59.69     11.37 o 
   0   7  12       19.97       21.09      8.64 o 
   1   7  12        5.79       12.17      7.15 o 
   2   7  12       38.64       54.39     12.13 o 
   3   7  12        3.58        0.08      6.03 o 
  -6   8  12      130.13      126.32      8.67 o 
  -5   8  12        6.94       -0.25      3.42 o 
  -4   8  12       74.82       79.99     11.25 o 
  -3   8  12       62.39       91.26     14.94 o 
  -2   8  12       45.82       40.17     10.97 o 
  -1   8  12       60.10       35.07     10.20 o 
   0   8  12       26.14       22.66      9.40 o 
   1   8  12       24.07       25.87      9.68 o 
   2   8  12       59.63       60.86     12.73 o 
  -3   9  12        0.07       -6.27      6.27 o 
  -2   9  12        4.74        1.61      8.11 o 
  -1   9  12       22.29       38.60     11.45 o 
  -3  -9  13        0.61        4.22     10.16 o 
  -2  -9  13        3.21       -5.46      8.15 o 
  -1  -9  13        1.10        0.20      8.68 o 
   0  -9  13       69.16       79.37     15.43 o 
   1  -9  13       17.70        9.08      9.32 o 
  -5  -8  13      256.15      280.66     26.47 o 
  -4  -8  13      135.00      162.20     21.69 o 
  -3  -8  13       10.71       21.57     11.49 o 
  -2  -8  13      344.83      336.58     25.83 o 
  -1  -8  13        1.77        6.11      8.40 o 
   0  -8  13       23.53       23.54     10.64 o 
   1  -8  13       94.09      123.20     16.79 o 
   2  -8  13       23.45       14.22      8.72 o 
   3  -8  13       28.46       23.98     10.97 o 
  -6  -7  13       14.07        7.95     10.24 o 
  -5  -7  13        0.45       -3.70      8.64 o 
  -4  -7  13      107.37      111.55     17.88 o 
  -3  -7  13       39.36       47.80     13.14 o 
  -2  -7  13        3.70       -1.41      6.31 o 
  -1  -7  13        8.24        7.55      7.55 o 
   0  -7  13      155.86      177.39     18.20 o 
   1  -7  13        1.33        2.05      7.47 o 
   2  -7  13       81.58       60.29     12.41 o 
   3  -7  13       97.76       84.19     14.30 o 
   4  -7  13       66.72       74.11     13.94 o 
  -7  -6  13       21.42       18.20     11.09 o 
  -6  -6  13       39.14       47.12     13.82 o 
  -5  -6  13      199.94      254.71     22.98 o 
  -4  -6  13      107.70      109.38     16.99 o 
  -3  -6  13       18.01       16.23      8.72 o 
  -2  -6  13      456.42      430.13     26.03 o 
  -1  -6  13        3.36       -3.58      6.75 o 
   0  -6  13      102.94       94.68     14.34 o 
   1  -6  13      311.36      291.27     21.01 o 
   2  -6  13       41.91       27.76     10.16 o 
   3  -6  13        1.05        4.94      7.83 o 
   4  -6  13      103.94       78.57     13.78 o 
   5  -6  13       47.38       34.91     10.73 o 
  -8  -5  13        0.91        3.79      5.64 o 
  -7  -5  13       14.99       16.55      7.35 o 
  -6  -5  13      282.83      338.10     25.39 o 
  -5  -5  13       68.35       66.04     13.46 o 
  -4  -5  13        0.25       -2.65      7.55 o 
  -3  -5  13      373.31      313.40     21.85 o 
  -2  -5  13      111.13      122.07     15.26 o 
  -1  -5  13        1.33       -4.34      6.23 o 
   0  -5  13      146.65      138.70     15.02 o 
   1  -5  13       55.26       47.36     10.48 o 
   2  -5  13       92.93       77.17     12.77 o 
   3  -5  13       37.66       27.60      9.44 o 
   4  -5  13        1.00        2.01      8.15 o 
   5  -5  13        2.80        2.41      8.03 o 
   6  -5  13       62.32       42.62     12.41 o 
  -8  -4  13      143.94      142.36     11.96 o 
  -7  -4  13       66.43       65.97      8.87 o 
  -6  -4  13       19.35       10.31      5.61 o 
  -5  -4  13      252.83      284.19     42.52 o 
  -4  -4  13        0.77        7.51      7.87 o 
  -3  -4  13        5.31        1.29      6.39 o 
  -2  -4  13      308.50      269.25     19.00 o 
  -1  -4  13        6.04       -2.29      5.90 o 
   0  -4  13      101.47      123.00     14.46 o 
   1  -4  13      729.04      643.35     28.52 o 
   2  -4  13      454.84      437.00     23.98 o 
   3  -4  13       79.70       84.92     13.50 o 
   4  -4  13       76.68       81.18     13.22 o 
   5  -4  13      228.30      253.27     21.45 o 
   6  -4  13      108.52      133.60     17.23 o 
  -9  -3  13        0.43        0.88      8.98 o 
  -8  -3  13        0.31       -4.89      4.92 o 
  -7  -3  13       29.67       30.55      6.83 o 
  -6  -3  13      259.88      260.62     18.62 o 
  -5  -3  13       23.64       27.92      5.67 o 
  -4  -3  13        3.65        1.33      4.12 o 
  -3  -3  13      293.55      281.51     18.80 o 
  -2  -3  13      238.85      250.70     17.67 o 
  -1  -3  13       42.23       46.92     10.04 o 
   0  -3  13      125.77      107.53     13.14 o 
   1  -3  13       52.54       54.31     10.89 o 
   2  -3  13       20.39       13.86      7.91 o 
   3  -3  13      193.54      195.06     17.75 o 
   4  -3  13        5.60        3.21      6.79 o 
   5  -3  13       10.14       11.09      7.11 o 
   6  -3  13       21.75       22.21     10.00 o 
  -9  -2  13        0.02        1.08      7.67 o 
  -8  -2  13      205.21      226.43     13.44 o 
  -7  -2  13        6.81        1.44      8.50 o 
  -6  -2  13      116.35       98.05     15.75 o 
  -5  -2  13      453.33      404.23     14.62 o 
  -4  -2  13      205.32      218.60     10.61 o 
  -3  -2  13      146.44      128.67      8.32 o 
  -2  -2  13       46.83       59.37     10.24 o 
  -1  -2  13      135.99      162.36     14.46 o 
   0  -2  13      455.58      452.39     22.41 o 
   1  -2  13      129.50      162.65     15.02 o 
   2  -2  13      489.49      526.34     25.31 o 
   3  -2  13       53.14       61.94     11.61 o 
   4  -2  13       51.22       36.47     10.32 o 
   5  -2  13      197.66      198.64     19.24 o 
   6  -2  13       53.41       63.63     13.50 o 
  -9  -1  13       68.23       73.79     13.14 o 
  -8  -1  13      126.46      104.72     13.94 o 
  -7  -1  13       34.83       22.78      8.36 o 
  -6  -1  13      198.98      194.83     11.18 o 
  -5  -1  13      214.04      241.49     11.32 o 
  -4  -1  13       85.82      100.81      7.80 o 
  -3  -1  13      322.00      337.18     20.04 o 
  -2  -1  13        0.74        1.02      3.33 o 
  -1  -1  13       14.40        9.53      5.32 o 
   0  -1  13        2.68       -4.38      4.38 o 
   1  -1  13      156.33      189.44     15.63 o 
   2  -1  13       75.76       93.84     12.73 o 
   3  -1  13       76.18       82.07     12.81 o 
   4  -1  13       41.00       38.36     10.60 o 
   5  -1  13       56.35       68.61     13.70 o 
   6  -1  13        0.86        0.24      7.43 o 
  -9   0  13        6.69        8.36      7.75 o 
  -8   0  13       42.04       42.58     10.00 o 
  -7   0  13      336.14      316.82     19.44 o 
  -6   0  13      415.86      371.33     19.92 o 
  -5   0  13       41.97       45.24      6.34 o 
  -4   0  13      625.47      558.96     24.42 o 
  -3   0  13      128.71      122.07      8.02 o 
  -2   0  13      199.05      164.95      8.95 o 
  -1   0  13      240.57      260.39     10.72 o 
   0   0  13      110.99       94.38      7.23 o 
   1   0  13       33.77       34.95      8.64 o 
   2   0  13      233.34      255.32     17.55 o 
   3   0  13        1.94        4.78      6.83 o 
   4   0  13       47.86       23.22      9.12 o 
   5   0  13       87.94      126.29     15.55 o 
   6   0  13        4.78        5.86      8.15 o 
  -9   1  13      166.76      159.07     17.55 o 
  -8   1  13      131.97       97.29     13.78 o 
  -7   1  13       26.29       34.26      8.84 o 
  -6   1  13       15.34       29.32      7.95 o 
  -5   1  13      110.05      109.62     11.77 o 
  -4   1  13        1.73       -3.78      3.90 o 
  -3   1  13      200.96      214.21     14.04 o 
  -2   1  13       40.08       35.35      5.41 o 
  -1   1  13        0.89        4.38      3.67 o 
   0   1  13        1.10        1.62      3.68 o 
   1   1  13      327.95      324.42     12.13 o 
   2   1  13       17.01       11.21      4.58 o 
   3   1  13        1.37       -5.26      5.26 o 
   4   1  13      158.89      182.29     16.99 o 
   5   1  13       67.03       43.91     11.49 o 
   6   1  13        1.00        9.84      8.68 o 
  -9   2  13       40.05       30.89      9.92 o 
  -8   2  13       80.08       63.31     12.53 o 
  -7   2  13      218.31      251.46     18.84 o 
  -6   2  13      140.00      138.70     13.74 o 
  -5   2  13       16.13       12.37      5.99 o 
  -4   2  13      748.37      767.35     27.27 o 
  -3   2  13      191.96      211.05     14.94 o 
  -2   2  13       65.42       54.71      8.84 o 
  -1   2  13      640.64      622.59     18.96 o 
   0   2  13        0.53        1.28      3.16 o 
   1   2  13      116.23      117.86      8.47 o 
   2   2  13      348.85      340.60     13.12 o 
   3   2  13       19.29       13.41      4.69 o 
   4   2  13       16.99       24.22      9.16 o 
   5   2  13       61.65       70.74     13.54 o 
   6   2  13       25.32       40.13     12.29 o 
  -9   3  13      107.82      117.70     16.67 o 
  -8   3  13        0.09        3.74      6.71 o 
  -7   3  13       36.85       17.92      7.35 o 
  -6   3  13       23.44       34.83      8.88 o 
  -5   3  13        0.29        0.92      4.98 o 
  -4   3  13      351.81      367.95     19.80 o 
  -3   3  13       29.44       40.29      8.84 o 
  -2   3  13       88.54       81.91     10.73 o 
  -1   3  13       69.39       69.49     10.20 o 
   0   3  13       30.63       19.55      4.93 o 
   1   3  13      232.64      268.60     12.06 o 
   2   3  13        1.14        2.55      3.79 o 
   3   3  13        3.88        8.92      4.46 o 
   4   3  13      205.45      205.46     12.04 o 
   5   3  13       43.12       36.11     11.29 o 
  -8   4  13       23.91       36.75      9.72 o 
  -7   4  13      158.29      125.25     14.94 o 
  -6   4  13       64.00       74.35     11.85 o 
  -5   4  13        6.36       17.84      6.87 o 
  -4   4  13      643.29      672.55     27.40 o 
  -3   4  13       61.91       56.00     10.28 o 
  -2   4  13       35.26       43.62      9.20 o 
  -1   4  13      609.41      648.77     26.87 o 
   0   4  13       11.29       19.00      7.15 o 
   1   4  13      538.78      524.21     24.10 o 
   2   4  13       30.51       27.02      5.69 o 
   3   4  13       97.54      128.89     10.24 o 
   4   4  13      109.11      104.57     19.44 o 
   5   4  13        0.21        1.57      6.09 o 
  -8   5  13        5.33        3.78      7.23 o 
  -7   5  13       25.51       20.81      9.20 o 
  -6   5  13       78.19       82.87     12.93 o 
  -5   5  13        6.93        5.70      6.51 o 
  -4   5  13      147.46      185.78     16.43 o 
  -3   5  13       57.59       52.82     10.64 o 
  -2   5  13      130.53      127.86     14.26 o 
  -1   5  13      213.50      197.67     16.75 o 
   0   5  13       53.70       50.21     10.56 o 
   1   5  13      266.42      306.01     19.72 o 
   2   5  13       98.84       92.71     13.30 o 
   3   5  13        1.71       -0.24      6.55 o 
   4   5  13      161.73      154.02     11.94 o 
  -7   6  13      123.06      128.86     16.55 o 
  -6   6  13       58.82       75.52     13.18 o 
  -5   6  13        6.40        5.02      7.19 o 
  -4   6  13      164.21      211.45     18.08 o 
  -3   6  13        8.09       11.77      6.79 o 
  -2   6  13       68.08       72.91     12.37 o 
  -1   6  13       90.51       86.00     13.18 o 
   0   6  13       46.81       43.99     10.93 o 
   1   6  13      183.46      197.23     18.00 o 
   2   6  13       22.85       13.26      7.99 o 
   3   6  13       37.80       56.20     12.29 o 
  -6   7  13       11.05        8.32      4.62 o 
  -5   7  13      121.35      152.84     17.39 o 
  -4   7  13      113.97      106.73     15.06 o 
  -3   7  13       26.50       23.50      8.92 o 
  -2   7  13       80.39       67.56     12.65 o 
  -1   7  13       31.78       10.28      8.27 o 
   0   7  13       27.69       23.30      9.52 o 
   1   7  13       16.27       16.59      9.56 o 
   2   7  13       10.35       21.61     10.12 o 
  -4   8  13       10.15        9.68      8.27 o 
  -3   8  13        0.28       11.81      9.04 o 
  -2   8  13        3.59        7.55      8.40 o 
  -1   8  13        1.23        0.64      7.15 o 
   0   8  13       72.93       59.37     13.14 o 
  -4  -8  14       14.91        7.67     10.77 o 
  -3  -8  14        5.35       12.53     10.32 o 
  -2  -8  14       21.69       14.14     10.93 o 
  -1  -8  14       74.98       80.22     15.87 o 
   0  -8  14       31.92       20.45     10.60 o 
   1  -8  14        4.44        1.73      8.68 o 
   2  -8  14      169.82      156.50     18.88 o 
  -5  -7  14       12.58        6.71     10.44 o 
  -4  -7  14       20.39       25.19     12.17 o 
  -3  -7  14      166.85      199.52     21.73 o 
  -2  -7  14       10.40       22.98     10.69 o 
  -1  -7  14       23.37       19.20     10.20 o 
   0  -7  14      104.01       82.35     14.78 o 
   1  -7  14        0.17       -7.15      7.15 o 
   2  -7  14       20.21       16.83      9.76 o 
   3  -7  14       47.76       45.27     11.97 o 
  -6  -6  14       74.25       67.65     15.83 o 
  -5  -6  14       57.96       59.17     15.02 o 
  -4  -6  14      327.03      321.27     25.03 o 
  -3  -6  14       59.75       81.34     15.14 o 
  -2  -6  14        3.89       -2.69      7.55 o 
  -1  -6  14      516.02      554.82     29.36 o 
   0  -6  14      106.52       99.02     14.66 o 
   1  -6  14        0.34       -4.86      7.31 o 
   2  -6  14      243.85      250.94     20.97 o 
   3  -6  14       22.46       14.98      8.64 o 
   4  -6  14        8.09        0.36      7.99 o 
  -7  -5  14        5.31        4.46      9.36 o 
  -6  -5  14       22.72       29.56     11.77 o 
  -5  -5  14       48.75       38.88     12.05 o 
  -4  -5  14        8.64       21.73      9.44 o 
  -3  -5  14       52.80       58.81     12.93 o 
  -2  -5  14       69.86       65.36     12.85 o 
  -1  -5  14        6.41       13.66      8.56 o 
   0  -5  14        2.78        8.15      7.63 o 
   1  -5  14      458.49      488.38     26.27 o 
   2  -5  14       76.94       64.27     12.61 o 
   3  -5  14       45.60       22.74     10.32 o 
   4  -5  14      236.71      245.07     21.61 o 
   5  -5  14       23.35       15.06      9.36 o 
  -8  -4  14        0.32       -5.32      5.32 o 
  -7  -4  14      123.39      126.08     11.07 o 
  -6  -4  14       21.67       20.73     10.52 o 
  -5  -4  14        7.54       29.77     10.44 o 
  -4  -4  14     1220.39     1332.13     44.55 o 
  -3  -4  14      233.46      230.09     19.60 o 
  -2  -4  14       16.73        9.76      7.03 o 
  -1  -4  14      839.20      955.55     35.91 o 
   0  -4  14      109.58      120.95     14.82 o 
   1  -4  14      282.51      255.40     19.92 o 
   2  -4  14        1.44        0.44      7.23 o 
   3  -4  14       68.73       71.26     13.42 o 
   4  -4  14       29.44       15.55      9.28 o 
   5  -4  14        7.86        8.64      8.68 o 
  -8  -3  14        0.78       -0.41      5.10 o 
  -7  -3  14        2.01        4.08      5.21 o 
  -6  -3  14      112.91      118.57      9.91 o 
  -5  -3  14        9.41        1.09      7.49 o 
  -4  -3  14      116.66       95.20     13.54 o 
  -3  -3  14       11.69       10.28      7.79 o 
  -2  -3  14      224.48      243.02     18.56 o 
  -1  -3  14      225.89      217.40     18.00 o 
   0  -3  14       34.47       24.58      8.40 o 
   1  -3  14      751.51      731.40     30.65 o 
   2  -3  14       36.04       22.29      9.04 o 
   3  -3  14        0.29       -5.62      6.75 o 
   4  -3  14      378.79      404.87     25.19 o 
  -8  -2  14        1.92        9.28      7.83 o 
  -7  -2  14      226.95      213.46     16.63 o 
  -6  -2  14       17.97       17.67     14.56 o 
  -5  -2  14        1.25        4.58      4.17 o 
  -4  -2  14      697.80      674.45     18.55 o 
  -3  -2  14        2.33       10.36      6.79 o 
  -2  -2  14       18.37       10.85      7.07 o 
  -1  -2  14      723.33      701.03     28.68 o 
   0  -2  14        1.07        3.58      6.47 o 
   1  -2  14      288.87      264.43     18.64 o 
   2  -2  14       36.56       40.81     10.48 o 
   3  -2  14       98.11      132.00     15.43 o 
   4  -2  14       76.21       85.92     14.46 o 
   5  -2  14        2.88        2.89      8.32 o 
   6  -2  14      169.10      190.20     20.73 o 
  -9  -1  14        2.36        6.07      7.67 o 
  -8  -1  14       88.48      106.57     14.22 o 
  -7  -1  14       52.71       45.87     10.64 o 
  -6  -1  14       19.28       14.06      6.79 o 
  -5  -1  14      298.69      330.46     13.56 o 
  -4  -1  14      432.58      437.82     14.64 o 
  -3  -1  14        0.19       -2.91      3.06 o 
  -2  -1  14      445.73      470.21     17.84 o 
  -1  -1  14      379.05      373.69     20.97 o 
   0  -1  14        6.31       10.16      6.95 o 
   1  -1  14      302.92      332.08     20.89 o 
   2  -1  14       26.00       32.90      9.84 o 
   3  -1  14        0.16       -0.28      6.87 o 
   4  -1  14      105.56      123.84     15.83 o 
   5  -1  14        8.83        1.69      8.84 o 
   6  -1  14       42.33       41.54     12.13 o 
  -9   0  14        3.93       -6.51      6.51 o 
  -8   0  14      202.12      195.42     17.75 o 
  -7   0  14       99.69      117.94     13.86 o 
  -6   0  14       77.19       71.62     11.57 o 
  -5   0  14       54.09       48.08      9.24 o 
  -4   0  14      332.71      354.42     13.36 o 
  -3   0  14       13.77        8.26      4.18 o 
  -2   0  14       32.49       30.46      5.49 o 
  -1   0  14      153.19      147.96     17.13 o 
   0   0  14      758.38      786.76     29.44 o 
   1   0  14      133.75      145.69     14.66 o 
   2   0  14       69.18       84.92     12.85 o 
   3   0  14      171.62      177.99     16.95 o 
   4   0  14      104.17      107.09     15.10 o 
   5   0  14       26.21       19.60      9.56 o 
   6   0  14      171.72      224.10     21.61 o 
  -9   1  14        1.90        0.88      6.71 o 
  -8   1  14       98.28      106.97     14.22 o 
  -7   1  14        0.60       -5.90      6.15 o 
  -6   1  14       62.31       57.72     10.52 o 
  -5   1  14      380.87      330.95     18.76 o 
  -4   1  14      266.70      237.60     15.51 o 
  -3   1  14       14.21       20.33      6.87 o 
  -2   1  14      618.89      652.39     17.41 o 
  -1   1  14      482.47      491.17     15.13 o 
   0   1  14        8.40        9.37      4.38 o 
   1   1  14      239.43      256.12     15.28 o 
   2   1  14      100.75      108.90     13.06 o 
   3   1  14        0.11       -4.38      5.99 o 
   4   1  14      106.65       85.20     13.42 o 
   5   1  14       44.84       52.58     12.65 o 
  -8   2  14      177.14      174.05     17.96 o 
  -7   2  14      129.51      136.05     15.06 o 
  -6   2  14        2.07        3.66      6.03 o 
  -5   2  14       48.52       53.14      9.72 o 
  -4   2  14       10.18        1.16      5.38 o 
  -3   2  14      309.04      282.31     17.23 o 
  -2   2  14      124.71      122.32     12.37 o 
  -1   2  14        5.22        8.54      7.71 o 
   0   2  14      708.47      734.05     24.93 o 
   1   2  14       40.11       38.79      6.27 o 
   2   2  14        0.33       -0.07      4.56 o 
   3   2  14      403.60      451.06     24.62 o 
   4   2  14       71.27       71.26     12.97 o 
   5   2  14        7.44        4.78      8.36 o 
  -8   3  14      106.38      105.16     15.06 o 
  -7   3  14       26.37       18.72      8.64 o 
  -6   3  14        0.48        2.73      6.23 o 
  -5   3  14      338.00      363.81     20.97 o 
  -4   3  14       46.66       54.11     10.32 o 
  -3   3  14       55.47       34.47      8.60 o 
  -2   3  14      329.22      323.97     18.68 o 
  -1   3  14        9.79        6.83      5.90 o 
   0   3  14      226.65      255.12     17.71 o 
   1   3  14       74.40       78.42      7.85 o 
   2   3  14      245.18      264.29     13.40 o 
   3   3  14       79.23       80.04     18.82 o 
   4   3  14       16.83       29.97     10.48 o 
   5   3  14      119.33      127.82     17.07 o 
  -8   4  14       76.48       71.10     13.90 o 
  -7   4  14      104.57      107.81     14.90 o 
  -6   4  14       70.71       78.01     12.49 o 
  -5   4  14      320.57      350.40     21.57 o 
  -4   4  14        5.82       -4.38      4.38 o 
  -3   4  14      515.91      490.27     24.22 o 
  -2   4  14      104.37      149.83     14.82 o 
  -1   4  14        0.70        1.16      5.18 o 
   0   4  14       38.31       34.14      8.92 o 
   1   4  14        7.83        3.25      6.11 o 
   2   4  14       69.59       69.13     11.53 o 
   3   4  14      121.71      111.93     27.32 o 
   4   4  14        0.43        4.02      5.38 o 
  -7   5  14       27.82       16.55      8.48 o 
  -6   5  14        6.60        8.88      6.91 o 
  -5   5  14      192.17      185.14     17.31 o 
  -4   5  14        2.33        0.64      6.03 o 
  -3   5  14       87.67      110.14     13.94 o 
  -2   5  14       98.39       73.95     11.93 o 
  -1   5  14      154.69      148.67     16.15 o 
   0   5  14      328.71      313.52     20.61 o 
   1   5  14       41.14       43.82     10.93 o 
   2   5  14       72.47      107.85     14.62 o 
   3   5  14       70.96       67.28     12.13 o 
  -6   6  14       70.55       76.52     14.34 o 
  -5   6  14      138.21      147.90     16.71 o 
  -4   6  14        1.06       -0.32      6.67 o 
  -3   6  14      203.04      244.43     19.88 o 
  -2   6  14       14.74        7.15      7.43 o 
  -1   6  14       24.02       14.86      8.07 o 
   0   6  14       35.86       50.81     11.93 o 
   1   6  14        5.55        2.33      7.71 o 
   2   6  14       26.36       11.33      9.08 o 
  -5   7  14        9.10        8.40      8.07 o 
  -4   7  14       19.02       13.86      8.15 o 
  -3   7  14       72.74       80.26     13.78 o 
  -2   7  14        9.46       16.27      9.24 o 
  -1   7  14      121.84       98.13     15.22 o 
   0   7  14       47.00       29.44     10.60 o 
   1   7  14        1.97        3.29      7.87 o 
  -1  -8  15       75.62       72.83     16.03 o 
  -4  -7  15       74.82       68.69     16.39 o 
  -3  -7  15        0.62        1.29      9.20 o 
  -2  -7  15      158.06      138.30     19.04 o 
  -1  -7  15      108.93       70.70     15.06 o 
   0  -7  15       85.24       66.72     14.98 o 
   1  -7  15      346.56      327.86     25.03 o 
   2  -7  15        2.83       11.45      9.52 o 
  -5  -6  15        3.31       -1.93      9.48 o 
  -4  -6  15       50.81       47.52     14.06 o 
  -3  -6  15       53.00       43.50     12.61 o 
  -2  -6  15       16.38        2.61      8.72 o 
  -1  -6  15        7.39       -4.46      7.79 o 
   0  -6  15      204.28      204.34     20.21 o 
   1  -6  15       82.39       84.48     14.74 o 
   2  -6  15        0.00       -6.15      6.15 o 
   3  -6  15      136.43      131.76     17.47 o 
  -6  -5  15        0.51        6.95      9.72 o 
  -5  -5  15      224.91      233.18     22.29 o 
  -4  -5  15       68.67       42.10     12.65 o 
  -3  -5  15        3.31        7.31      8.23 o 
  -2  -5  15      190.47      211.09     19.68 o 
  -1  -5  15       39.82       32.42     10.20 o 
   0  -5  15       37.65       29.97     11.09 o 
   1  -5  15      186.88      176.14     18.40 o 
   2  -5  15       27.40       17.27      9.16 o 
   3  -5  15       10.34        7.07      8.40 o 
   4  -5  15       43.00       67.28     14.30 o 
  -7  -4  15       19.23       15.14     10.04 o 
  -6  -4  15       16.64       29.16     11.05 o 
  -5  -4  15       77.87       68.09     13.54 o 
  -4  -4  15        0.65        0.76      6.79 o 
  -3  -4  15      384.74      342.40     23.30 o 
  -2  -4  15       15.86       16.79      8.80 o 
  -1  -4  15        7.82        2.33      8.03 o 
   0  -4  15      153.80      146.58     16.35 o 
   1  -4  15       15.39       14.58      8.60 o 
   2  -4  15       27.48       34.43     10.32 o 
   3  -4  15      296.70      295.53     22.62 o 
   4  -4  15        6.37        7.91      8.11 o 
  -7  -3  15        5.67       -7.01      7.01 o 
  -6  -3  15        8.44        4.30      8.52 o 
  -5  -3  15      368.03      381.01     24.54 o 
  -4  -3  15        0.02        7.59      7.79 o 
  -3  -3  15        0.58        1.89      7.51 o 
  -2  -3  15      218.74      215.15     18.32 o 
  -1  -3  15       10.96        9.32      7.59 o 
   0  -3  15      168.69      160.56     16.51 o 
   1  -3  15      238.13      244.71     19.84 o 
   2  -3  15       46.08       45.91     12.09 o 
   3  -3  15       31.13       32.54     10.89 o 
   4  -3  15        1.97        6.87      8.76 o 
   5  -3  15      178.06      167.71     19.20 o 
  -8  -2  15       17.29       28.96     10.20 o 
  -7  -2  15       14.83        8.52      7.95 o 
  -6  -2  15       31.82       39.17      7.02 o 
  -5  -2  15       80.09       83.85     10.16 o 
  -4  -2  15        2.97       -3.82      6.19 o 
  -3  -2  15      756.76      779.00     31.37 o 
  -2  -2  15       32.21       47.48     10.73 o 
  -1  -2  15      100.99       96.85     13.42 o 
   0  -2  15      601.98      652.59     29.16 o 
   1  -2  15       30.71       25.83      9.36 o 
   2  -2  15        1.63        3.82      7.79 o 
   3  -2  15      215.13      224.47     19.92 o 
   4  -2  15        0.58       -2.53      7.91 o 
   5  -2  15        0.08        7.63      8.56 o 
  -8  -1  15       65.84       75.48     13.42 o 
  -7  -1  15        7.30       10.48      6.99 o 
  -6  -1  15       30.20       18.76      8.27 o 
  -5  -1  15      197.80      176.36     10.85 o 
  -4  -1  15       56.91       81.42      7.99 o 
  -3  -1  15      157.82      159.89      9.83 o 
  -2  -1  15       77.57       84.07     12.09 o 
  -1  -1  15       97.96       92.15     13.06 o 
   0  -1  15      182.47      183.45     16.35 o 
   1  -1  15       30.67       35.31     10.60 o 
   2  -1  15      363.70      407.44     23.98 o 
   3  -1  15       25.67       26.99     10.40 o 
   4  -1  15        1.39        2.65      7.87 o 
   5  -1  15      162.57      218.52     21.33 o 
  -8   0  15       23.22       20.21      9.12 o 
  -7   0  15        3.15        0.80      7.31 o 
  -6   0  15      259.40      262.02     18.40 o 
  -5   0  15      105.86      113.40     12.49 o 
  -4   0  15       29.12       30.41      8.07 o 
  -3   0  15      748.50      781.10     20.03 o 
  -2   0  15        2.59        0.97      4.04 o 
  -1   0  15        1.29        1.97      6.31 o 
   0   0  15      268.99      310.55     19.68 o 
   1   0  15       11.81       10.04      7.43 o 
   2   0  15        2.01       -1.57      7.07 o 
   3   0  15       24.79       41.62     11.25 o 
   4   0  15       77.64       72.59     13.86 o 
   5   0  15       84.76      102.75     16.31 o 
  -8   1  15      219.93      186.71     18.68 o 
  -7   1  15        1.25       -0.20      6.23 o 
  -6   1  15       17.16       29.85      8.56 o 
  -5   1  15       54.35       46.19      9.44 o 
  -4   1  15      130.05      111.67     12.41 o 
  -3   1  15      331.20      309.87     17.92 o 
  -2   1  15       14.94       10.64      4.66 o 
  -1   1  15      501.03      524.74     16.30 o 
   0   1  15      127.09      117.13     13.46 o 
   1   1  15       23.31       27.52      9.16 o 
   2   1  15      642.39      674.24     29.85 o 
   3   1  15       11.19        4.34      7.19 o 
   4   1  15       15.03       18.00      8.64 o 
  -8   2  15        0.21       -5.54      5.54 o 
  -7   2  15       13.20       21.77      8.52 o 
  -6   2  15      152.70      165.30     15.83 o 
  -5   2  15        6.07        2.85      5.66 o 
  -4   2  15        2.64        6.51      6.31 o 
  -3   2  15      354.29      332.04     19.28 o 
  -2   2  15        5.95       -4.46      4.46 o 
  -1   2  15       18.22       26.31      8.23 o 
   0   2  15       67.99       89.15      8.35 o 
   1   2  15      137.32      117.55      9.43 o 
   2   2  15        7.48       17.96      8.60 o 
   3   2  15        5.69        9.28      7.95 o 
   4   2  15      160.12      148.99     17.51 o 
  -7   3  15      108.81      103.80     14.58 o 
  -6   3  15       69.22       62.18     11.65 o 
  -5   3  15        4.00        7.31      6.51 o 
  -4   3  15      324.34      286.85     18.96 o 
  -3   3  15      191.05      181.69     15.99 o 
  -2   3  15       17.03       36.07      8.84 o 
  -1   3  15      261.87      232.30     17.39 o 
   0   3  15       24.40       23.98      7.95 o 
   1   3  15        4.89        7.35      7.15 o 
   2   3  15      111.12      107.89      9.59 o 
   3   3  15       10.70       13.30      8.72 o 
   4   3  15        1.05       -2.21      7.59 o 
  -7   4  15       27.06       10.16      7.23 o 
  -6   4  15       20.33       12.05      7.87 o 
  -5   4  15       13.16       10.89      7.39 o 
  -4   4  15        3.38       19.04      7.87 o 
  -3   4  15       94.28       98.94     13.50 o 
  -2   4  15       43.45       42.42     10.40 o 
  -1   4  15        0.33       -4.90      4.90 o 
   0   4  15       53.53       36.07     10.04 o 
   1   4  15      188.72      180.68     16.67 o 
   2   4  15       69.87       67.12     12.29 o 
   3   4  15        4.16       12.89      7.99 o 
  -6   5  15       14.18       21.65      9.08 o 
  -5   5  15       12.30       -0.72      7.03 o 
  -4   5  15      168.37      154.17     16.55 o 
  -3   5  15       18.33       29.36      8.80 o 
  -2   5  15        0.05        0.32      6.11 o 
  -1   5  15      120.09      117.82     15.18 o 
   0   5  15       55.01       59.33     12.01 o 
   1   5  15        3.49       -6.31      6.95 o 
   2   5  15       32.32       29.40     10.16 o 
  -5   6  15       23.01       16.03      9.20 o 
  -4   6  15       28.07       27.32      9.80 o 
  -3   6  15        0.18       -3.82      6.75 o 
  -2   6  15      242.01      243.75     20.57 o 
  -1   6  15       11.79       11.01      8.07 o 
   0   6  15        2.60       -4.74      6.91 o 
   1   6  15      130.49      168.79     18.40 o 
  -1  -7  16       81.00       51.02     14.26 o 
  -4  -6  16        0.92        4.38      9.36 o 
  -3  -6  16       98.94       69.89     15.63 o 
  -2  -6  16       18.71       19.28     10.48 o 
  -1  -6  16       23.94       20.04     11.49 o 
   0  -6  16      115.31      117.54     17.23 o 
   1  -6  16       12.13        3.82      9.20 o 
  -5  -5  16       17.75       17.84     11.21 o 
  -4  -5  16       82.65      101.83     16.99 o 
  -3  -5  16       65.41       54.79     13.86 o 
  -2  -5  16        2.36        0.72      8.36 o 
  -1  -5  16      201.81      192.13     19.80 o 
   0  -5  16       91.51       85.28     14.78 o 
   1  -5  16        0.53        0.36      8.07 o 
   2  -5  16      103.38      104.60     15.91 o 
  -6  -4  16       13.94       15.87     10.36 o 
  -5  -4  16        0.01       -6.35      8.19 o 
  -4  -4  16        4.69       10.52      8.56 o 
  -3  -4  16      117.44      112.76     16.03 o 
  -2  -4  16        6.93       -1.69      7.31 o 
  -1  -4  16       77.68       93.31     14.98 o 
   0  -4  16      121.59       89.82     14.78 o 
   1  -4  16      210.28      178.75     18.64 o 
   2  -4  16      100.48      106.17     15.83 o 
   3  -4  16        3.76        3.66      8.96 o 
  -6  -3  16        1.24        0.44      8.52 o 
  -5  -3  16       44.32       30.73     11.17 o 
  -4  -3  16      214.53      271.79     21.65 o 
  -3  -3  16       24.25       13.78      8.48 o 
  -2  -3  16       10.66        8.07      7.59 o 
  -1  -3  16      425.96      440.22     25.43 o 
   0  -3  16      108.77      125.65     16.35 o 
   1  -3  16       24.45       29.69     10.36 o 
   2  -3  16      297.56      295.24     22.86 o 
   3  -3  16        6.28        4.78      8.48 o 
  -7  -2  16        0.05        1.69      6.63 o 
  -6  -2  16       41.60       44.06      7.92 o 
  -5  -2  16       83.20       82.71     13.98 o 
  -4  -2  16        4.62        3.25      7.63 o 
  -3  -2  16       20.61       38.92     10.60 o 
  -2  -2  16      268.24      303.88     21.37 o 
  -1  -2  16       51.62       48.24     11.33 o 
   0  -2  16       13.65       11.17      8.40 o 
   1  -2  16      360.78      409.28     24.90 o 
   2  -2  16       23.02       17.51      9.92 o 
   3  -2  16        4.94        1.49      7.75 o 
  -7  -1  16      102.23      146.58     16.31 o 
  -6  -1  16       11.78        0.36      6.19 o 
  -5  -1  16       10.17       14.62      6.83 o 
  -4  -1  16      209.34      205.22     17.75 o 
  -3  -1  16       31.76       24.26      9.36 o 
  -2  -1  16        2.81        4.14      7.91 o 
  -1  -1  16      246.17      241.38     18.80 o 
   0  -1  16       32.73       36.35     10.04 o 
   1  -1  16        3.61        3.86      7.71 o 
   2  -1  16       57.64       55.15     12.77 o 
   3  -1  16       63.47       89.70     15.22 o 
   4  -1  16        0.52       -0.24      8.72 o 
  -7   0  16       32.43       33.94     10.69 o 
  -6   0  16       32.19       40.37      9.84 o 
  -5   0  16      122.60       91.83     12.05 o 
  -4   0  16        4.34        9.76      6.19 o 
  -3   0  16       81.80       91.24     10.00 o 
  -2   0  16      348.15      394.38     22.09 o 
  -1   0  16      134.96      153.05     15.38 o 
   0   0  16        0.16        3.13      7.23 o 
   1   0  16      370.03      432.02     24.50 o 
   2   0  16       45.79       41.45     11.05 o 
   3   0  16        7.60       11.33      8.68 o 
   4   0  16      107.46      109.26     16.55 o 
  -7   1  16      116.23      151.92     16.19 o 
  -6   1  16        3.15        1.16      5.82 o 
  -5   1  16       18.79       20.81      7.71 o 
  -4   1  16      101.53       93.76     12.49 o 
  -3   1  16       58.75       47.88     10.12 o 
  -2   1  16        2.73       -0.28      5.82 o 
  -1   1  16      101.23       94.80     13.22 o 
   0   1  16      101.75      117.62     14.22 o 
   1   1  16       20.31       25.71      9.56 o 
   2   1  16        0.72       10.60      7.75 o 
   3   1  16       80.52       74.80     14.50 o 
  -7   2  16       29.70       22.78      9.12 o 
  -6   2  16       16.44        7.11      7.15 o 
  -5   2  16      163.35      169.03     16.19 o 
  -4   2  16       22.36       20.37      8.03 o 
  -3   2  16       25.61       30.57      8.60 o 
  -2   2  16      485.49      536.38     24.78 o 
  -1   2  16       75.77       78.29     12.41 o 
   0   2  16        1.55        1.00      5.62 o 
   1   2  16      269.84      311.07     21.21 o 
   2   2  16       52.26       62.78     12.37 o 
   3   2  16        0.52        0.36      7.91 o 
  -6   3  16       33.06       15.47      8.40 o 
  -5   3  16       42.78       54.39     11.89 o 
  -4   3  16       20.27       20.12      8.27 o 
  -3   3  16       74.14       76.64     12.33 o 
  -2   3  16       33.17       27.60      8.88 o 
  -1   3  16        0.58        5.66      6.75 o 
   0   3  16       84.68       74.92     12.33 o 
   1   3  16       17.97       10.97      7.71 o 
  -6   4  16        2.69        2.89      7.71 o 
  -5   4  16      149.56      185.58     18.20 o 
  -4   4  16        9.23       -1.37      6.95 o 
  -3   4  16        3.51        9.88      7.03 o 
  -2   4  16      401.37      413.46     23.94 o 
  -1   4  16        0.41       -0.28      7.07 o 
   0   4  16       42.64       40.25     10.60 o 
   1   4  16        4.95        1.81      7.43 o 
   2   4  16       69.29       65.07     12.89 o 
  -5   5  16       15.10       28.40      9.52 o 
  -4   5  16        0.86       -4.34      6.43 o 
  -3   5  16      103.51      109.30     15.26 o 
  -2   5  16       57.69       52.86     12.45 o 
  -1   5  16      129.34      147.42     16.95 o 
   0   5  16      225.11      261.26     21.33 o 
  -4  -5  17       25.06       20.53     11.93 o 
  -3  -5  17       43.99       78.01     15.99 o 
  -2  -5  17        1.38       -7.99      8.27 o 
  -1  -5  17       12.11       10.73     10.08 o 
   0  -5  17      126.61      148.31     18.60 o 
   1  -5  17        2.29        6.71      9.40 o 
  -5  -4  17      159.77      171.28     20.29 o 
  -4  -4  17       24.82       36.96     12.49 o 
  -3  -4  17        4.93        3.53      9.04 o 
  -2  -4  17      247.51      255.84     22.09 o 
  -1  -4  17       10.35       18.12     10.12 o 
   0  -4  17       30.55       13.86     10.20 o 
   1  -4  17       38.39       50.25     13.06 o 
   2  -4  17       52.87       51.42     13.30 o 
  -5  -3  17        7.69       -7.67      7.67 o 
  -4  -3  17        5.21        4.86      8.48 o 
  -3  -3  17      156.24      121.31     16.35 o 
  -2  -3  17        1.00        8.76      8.56 o 
  -1  -3  17      114.33       85.76     14.86 o 
   0  -3  17      357.44      350.28     24.06 o 
   1  -3  17       53.15       48.93     12.53 o 
   2  -3  17        2.82        1.21      8.92 o 
  -5  -2  17       87.58       93.63     14.98 o 
  -4  -2  17       12.80        5.34      8.32 o 
  -3  -2  17        1.56        0.24      7.79 o 
  -2  -2  17      166.05      196.55     18.36 o 
  -1  -2  17       24.23       17.39      9.44 o 
   0  -2  17       17.64       20.21      9.80 o 
   1  -2  17       46.90       44.87     11.97 o 
   2  -2  17      152.35      159.07     18.52 o 
  -6  -1  17       74.43       87.49     13.01 o 
  -3  -1  17      195.93      198.80     18.16 o 
  -2  -1  17        0.16       -0.76      7.39 o 
  -1  -1  17        8.01        6.23      8.23 o 
   0  -1  17      219.47      264.60     21.13 o 
   1  -1  17        1.27        9.72      8.84 o 
   2  -1  17        4.48        6.47      8.40 o 
  -6   0  17        0.15        0.44      6.15 o 
  -5   0  17       94.29       91.79     12.45 o 
  -2   0  17       57.85       65.07     12.33 o 
  -1   0  17      132.73      122.76     15.59 o 
   0   0  17       35.52       59.65     13.22 o 
   1   0  17       12.91       22.05      9.60 o 
   2   0  17      155.02      154.61     18.20 o 
  -6   1  17       74.95       81.66     13.01 o 
  -5   1  17        3.81       -6.03      6.03 o 
  -4   1  17        2.63        4.94      6.23 o 
  -3   1  17      264.86      343.21     20.73 o 
   0   1  17      219.47      300.91     21.21 o 
   1   1  17        1.57        0.84      7.27 o 
   2   1  17        0.53       -1.12      8.76 o 
  -6   2  17       13.55       13.30      7.95 o 
  -5   2  17        7.45       22.25      8.60 o 
  -4   2  17       66.60       54.79     11.53 o 
  -3   2  17       23.12       18.36      7.99 o 
  -2   2  17        9.29       19.84      7.95 o 
   2   2  17      102.17      148.31     17.67 o 
  -5   3  17        0.74       -3.45      6.63 o 
  -4   3  17        5.23        1.97      7.31 o 
  -3   3  17       89.17       93.15     13.82 o 
  -2   3  17       16.84       16.83      8.36 o 
  -1   3  17       12.41        0.92      8.23 o 
   0   3  17       49.21       48.40     11.45 o 
  -4   4  17       74.53      103.36     15.14 o 
  -3   4  17       31.13       20.29      9.28 o 
  -2   4  17        1.62       -7.39      7.39 o 
  -1   4  17       12.96       22.49      9.56 o 
   0   4  17       26.68       48.52     11.77 o 
  -3  -3  18       14.33       15.99     10.12 o 
  -2  -3  18       90.99      104.16     15.99 o 
  -1  -3  18        2.65        7.43      9.56 o 
   0  -3  18       35.58       34.10     12.21 o 
  -4  -2  18       96.18       96.13     15.51 o 
  -3  -2  18        0.31        3.62      8.88 o 
  -2  -2  18       28.58       27.03     11.25 o 
  -1  -2  18       36.86       38.28     12.13 o 
   0  -2  18        6.84        2.57      8.60 o 
   1  -2  18       22.58       21.73     11.13 o 
  -3  -1  18        6.65       -0.84      8.72 o 
  -2  -1  18      113.27      124.04     15.87 o 
  -1  -1  18        0.18       -2.53      7.91 o 
   0  -1  18        1.36        3.66      8.27 o 
   1  -1  18      199.62      211.85     20.45 o 
  -1   0  18       80.00       85.16     14.58 o 
   0   0  18       15.11       20.16     10.56 o 
   1   0  18        2.54       -1.49      8.88 o 
  -4   1  18       28.31        2.69      7.39 o 
  -4   2  18        9.90       13.82      8.11 o 
  -3   2  18       31.27       26.59      9.44 o 
                                                 
